# Supplementary material for: Long-Term Outcomes of Extracorporeal Life Support in Respiratory Failure
Source: J Clin Med. 2023 Aug 9;12(16):5196. doi: 10.3390/jcm12165196 (PMC10455442; doi:10.3390/jcm12165196)
Supplement: Supplementary file 1 [file jcm-12-05196-s001.zip]

Archive with 1 entries (1 files):
- jcm-2500920-supplementary.txt
