# Supplementary material for: Long-Term Outcomes of Extracorporeal Life Support in Respiratory Failure
Source: J Clin Med. 2023 Aug 9;12(16):5196. doi: 10.3390/jcm12165196 (PMC10455442; doi:10.3390/jcm12165196)
Supplement: Supplementary file 1 [file jcm-12-05196-s001.zip › jcm-2500920-supplementary.txt]

1. Cochrane Database Syst Rev. 2015 Jan 22;1(1):CD010381. doi: 
10.1002/14651858.CD010381.pub2.

Extracorporeal membrane oxygenation for critically ill adults.

Tramm R(1), Ilic D, Davies AR, Pellegrino VA, Romero L, Hodgson C.

Author information:
(1)Australian and New Zealand Intensive Care Research Centre (ANZIC-RC), 
Department of Epidemiology and Preventive Medicine, Monash University, Level 6 
The Alfred Centre, 99 Commercial Road, Melbourne, Victoria, Australia, 3004.

Comment in
    Ann Emerg Med. 2015 Dec;66(6):616-8.

BACKGROUND: Extracorporeal membrane oxygenation (ECMO) is a form of life support 
that targets the heart and lungs. Extracorporeal membrane oxygenation for severe 
respiratory failure accesses and returns blood from the venous system and 
provides non-pulmonary gas exchange. Extracorporeal membrane oxygenation for 
severe cardiac failure or for refractory cardiac arrest (extracorporeal 
cardiopulmonary resuscitation (ECPR)) provides gas exchange and systemic 
circulation. The configuration of ECMO is variable, and several pump-driven and 
pump-free systems are in use. Use of ECMO is associated with several risks. 
Patient-related adverse events include haemorrhage or extremity ischaemia; 
circuit-related adverse effects may include pump failure, oxygenator failure and 
thrombus formation. Use of ECMO in newborns and infants is well established, yet 
its clinical effectiveness in adults remains uncertain.
OBJECTIVES: The primary objective of this systematic review was to determine 
whether use of veno-venous (VV) or venous-arterial (VA) ECMO in adults is more 
effective in improving survival compared with conventional respiratory and 
cardiac support.
SEARCH METHODS: We searched the Cochrane Central Register of Controlled Trials 
(CENTRAL), MEDLINE (Ovid) and EMBASE (Ovid) on 18 August 2014. We searched 
conference proceedings, meeting abstracts, reference lists of retrieved articles 
and databases of ongoing trials and contacted experts in the field. We imposed 
no restrictions on language or location of publications.
SELECTION CRITERIA: We included randomized controlled trials (RCTs), quasi-RCTs 
and cluster-RCTs that compared adult ECMO versus conventional support.
DATA COLLECTION AND ANALYSIS: Two review authors independently screened the 
titles and abstracts of all retrieved citations against the inclusion criteria. 
We independently reviewed full-text copies of studies that met the inclusion 
criteria. We entered all data extracted from the included studies into Review 
Manager. Two review authors independently performed risk of bias assessment. All 
included studies were appraised with respect to random sequence generation, 
concealment of allocation, blinding of outcome assessment, incomplete outcome 
data, selective reporting and other bias.
MAIN RESULTS: We included four RCTs that randomly assigned 389 participants with 
acute respiratory failure. Risk of bias was low in three RCTs and high in one 
RCT. We found no statistically significant differences in all-cause mortality at 
six months (two RCTs) or before six months (during 30 days of randomization in 
one trial and during hospital stay in another RCT). The quality of the evidence 
was low to moderate, and further research is very likely to impact our 
confidence in the estimate of effects because significant changes have been 
noted in ECMO applications and treatment modalities over study periods to the 
present.Two RCTs supplied data on disability. In one RCT survival was low in 
both groups but none of the survivors had limitations in their daily activities 
six months after discharge. The other RCT reported improved survival without 
severe disability in the intervention group (transfer to an ECMO centre ± ECMO) 
six months after study randomization but no statistically significant 
differences in health-related quality of life.In three RCTs, participants in the 
ECMO group received greater numbers of blood transfusions. One RCT recorded 
significantly more non-brain haemorrhage in the ECMO group. Another RCT reported 
two serious adverse events in the ECMO group, and another reported three adverse 
events in the ECMO group.Clinical heterogeneity between studies prevented 
meta-analyses across outcomes. We found no completed RCT that had investigated 
ECMO in the context of cardiac failure or arrest. We found one ongoing RCT that 
examined patients with acute respiratory failure and two ongoing RCTs that 
included patients with acute cardiac failure (arrest).
AUTHORS' CONCLUSIONS: Extracorporeal membrane oxygenation remains a rescue 
therapy. Since the year 2000, patient treatment and practice with ECMO have 
considerably changed as the result of research findings and technological 
advancements over time. Over the past four decades, only four RCTs have been 
published that compared the intervention versus conventional treatment at the 
time of the study. Clinical heterogeneity across these published studies 
prevented pooling of data for a meta-analysis.We recommend combining results of 
ongoing RCTs with results of trials conducted after the year 2000 if no 
significant shifts in technology or treatment occur. Until these new results 
become available, data on use of ECMO in patients with acute respiratory failure 
remain inconclusive. For patients with acute cardiac failure or arrest, outcomes 
of ongoing RCTs will assist clinicians in determining what role ECMO and ECPR 
can play in patient care.

DOI: 10.1002/14651858.CD010381.pub2
PMCID: PMC6353247
PMID: 25608845 [Indexed for MEDLINE]

Conflict of interest statement: Ralph Tramm (RT): none known. Dragan Ilic (DI): 
none known. Andrew R Davies (AD): none known. Vincent A Pellegrino (VP): grant 
from Intensive Care Foundation (Australia and New Zealand), Effect of ECMO on 
long term disability in severe ARDS. Grant from Extracorporeal Life Support 
Organization (ELSO) (USA), Predictors of survival from VV and VA ECMO. ELSO is 
an international non‐profit organization of healthcare professionals and 
scientists who are dedicated to the development and evaluation of novel 
therapies for support of failing organ systems. The primary mission of the 
Organization is to maintain a registry of, at least, use of extracorporeal 
membrane oxygenation in active ELSO centres. Registry data are to be used to 
support clinical research, support regulatory agencies and support individual 
ELSO centres. ELSO provides educational programmes for active centres, as well 
as for the broader medical and lay communities. This grant was used to analyse 
data from adult patients with severe acute respiratory failure treated with ECMO 
from 2000 to 2012 using information derived from the ELSO international 
registry. VP is a co‐investigator who received funding. The grant has no 
relevance to the review because it developed a score from registry data, not 
from clinical trials. Travel/accommodations/meeting expenses: Maquet provided a 
travel fund for attendance at the 4th International Pediatric Symposium in 
Singapore, October 2013. The 4th International Pediatric Symposium was a 
Maquet‐sponsored scientific meeting held in Singapore that was dedicated to 
perfusion and ECMO (extracorporeal membrane oxygenation) matters in the care of 
paediatric patients. Marquet supplies extracorporeal life support (ECLS) 
equipment that is used to provide ECMO. This encompasses pumps (The CARDIOHELP 
System), circuits (HLS Set Advanced) and other supportive equipment. Lorena 
Romero (LR): none known. Carol Hodgson (CH): none known.


2. Pediatr Pulmonol. 2021 Sep;56(9):3005-3012. doi: 10.1002/ppul.25546. Epub 2021 
Jul 2.

Tracheostomy and long-term mechanical ventilation in children after veno-venous 
extracorporeal membrane oxygenation.

Mallory PP(1), Barbaro RP(2)(3), Bembea MM(4), Bridges BC(5), Chima RS(6), 
Kilbaugh TJ(7), Potera RM(8), Rosner EA(9), Sandhu HS(10), Slaven JE(11), 
Tarquinio KM(12), Cheifetz IM(13), Friedman ML(14).

Author information:
(1)Division of Pediatric Critical Care Medicine, Department of Pediatrics, Duke 
University School of Medicine, Durham, North Carolina, USA.
(2)Department of Pediatrics, University of Michigan, Ann Arbor, Michigan, USA.
(3)Child Health Evaluation and Research Center, University of Michigan, Ann 
Arbor, Michigan, USA.
(4)Department of Anesthesiology and Critical Care Medicine, Johns Hopkins 
University, Baltimore, Maryland, USA.
(5)Division of Pediatric Critical Care, Department of Pediatrics, Vanderbilt 
University School of Medicine, Nashville, Tennessee, USA.
(6)Division of Critical Care Medicine, Cincinnati Children's Hospital Medical 
Center, Cincinnati, Ohio, USA.
(7)Department of Anesthesiology and Critical Care Medicine, The Children's 
Hospital of Philadelphia, University of Pennsylvania School of Medicine, 
Philadelphia, Pennsylvania, USA.
(8)Department of Pediatrics UT Southwestern Medical Center, Dallas, Texas, USA.
(9)Division of Pediatric Critical Care Medicine, Helen DeVos Children's 
Hospital, Grand Rapids, Michigan, USA.
(10)Division of Pediatric Critical Care, University of Tennessee Health Sciences 
Center, Memphis, Tennessee, USA.
(11)Department of Biostatistics, Indiana University School of Medicine, 
Indianapolis, Indiana, USA.
(12)Division of Pediatric Critical Care Medicine, Department of Pediatrics, 
Children's Healthcare of Atlanta, Emory University, Atlanta, Georgia, USA.
(13)Division of Pediatric Cardiac Critical Care, UH Rainbow Babies and 
Children's Hospital, Cleveland, Ohio, USA.
(14)Division of Pediatric Critical Care, Riley Hospital for Children, Indiana 
University, Indianapolis, Indiana, USA.

OBJECTIVE: Our objective is to characterize the incidence of tracheostomy 
placement and of new requirement for long-term mechanical ventilation after 
extracorporeal membrane oxygenation (ECMO) among children with acute respiratory 
failure. We examine whether an association exists between demographics, pre-ECMO 
and ECMO clinical factors, and the placement of a tracheostomy or need for 
long-term mechanical ventilation.
METHODS: A retrospective multicenter cohort study was conducted at 10 quaternary 
care pediatric academic centers, including children supported with veno-venous 
(V-V) ECMO from 2011 to 2016.
RESULTS: Among 202 patients, 136 (67%) survived to ICU discharge. All 
tracheostomies were placed after ECMO decannulation, in 22 patients, with 19 of 
those surviving to ICU discharge (14% of survivors). Twelve patients (9% of 
survivors) were discharged on long-term mechanical ventilation. Tracheostomy 
placement and discharge on home ventilation were not associated with pre-ECMO 
severity of illness or pre-existing chronic illness. Patients who received a 
tracheostomy were older and weighed more than patients who did not receive a 
tracheostomy, although this association did not exist among patients discharged 
on home ventilation. ECMO duration was longer in those who received a 
tracheostomy compared with those who did not, as well as for those discharged on 
home ventilation, compared to those who were not.
CONCLUSION: The 14% rate for tracheostomy placement and 9% rate for discharge on 
long-term mechanical ventilation after V-V ECMO are important patient-centered 
findings. This study informs anticipatory guidance provided to families of 
patients requiring prolonged respiratory ECMO support, and lays the foundation 
for future research.

© 2021 Wiley Periodicals LLC.

DOI: 10.1002/ppul.25546
PMID: 34156159 [Indexed for MEDLINE]


3. Anaesth Intensive Care. 2021 Nov;49(6):477-485. doi: 10.1177/0310057X211042386. 
Epub 2021 Nov 12.

Long-term outcomes of adults with acute respiratory failure treated with 
veno-venous extracorporeal membrane oxygenation.

Gray EL(1)(2), Forrest P(2)(3), Southwood TJ(4), Totaro RJ(4), Plunkett BT(5), 
Torzillo PJ(1)(2)(4).

Author information:
(1)Department of Respiratory and Sleep Medicine, 2205Royal Prince Alfred 
Hospital, Royal Prince Alfred Hospital, Camperdown, Australia.
(2)Faculty of Medicine and Health, University of Sydney, Camperdown, Australia.
(3)Department of Anaesthetics, 2205Royal Prince Alfred Hospital, Royal Prince 
Alfred Hospital, Camperdown, Australia.
(4)Department of Intensive Care Services, Royal Prince Alfred Hospital, 
Camperdown, Australia.
(5)Department of Cardiothoracic Surgery, 2205Royal Prince Alfred Hospital, Royal 
Prince Alfred Hospital, Camperdown, Australia.

Veno-venous extracorporeal membrane oxygenation is increasingly used for severe 
but potentially reversible acute respiratory failure in adults; however, there 
are limited data regarding long-term morbidity. At our institution, most 
patients requiring veno-venous extracorporeal membrane oxygenation have been 
followed up by a single physician. Our primary aim was to describe the serial 
long-term morbidity for respiratory, musculoskeletal and psychological 
functioning. A retrospective audit of inpatient and outpatient medical records 
was conducted. A total of 125 patients treated with veno-venous extracorporeal 
membrane oxygenation for primary respiratory failure were included. The patients 
were young (mean (standard deviation) age 43.7 (4.1) years), obese (mean 
(standard deviation) body mass index 30.8 (10.4) kg/m2), and mostly were male 
(59%). Most patients (60%) had no comorbidities. The survival rate to discharge 
was 70%, with body mass index and the number of comorbidities being independent 
predictors of survival on multiple logistic regression analysis. Over half (57%) 
of the Australian survivors had regular outpatient follow-up. They had a median 
of three reviews (range 1-9) over a median of 11.8 months (range 1.5-79) months. 
Breathlessness and weakness resolved in most within six months, with lung 
function abnormalities taking longer to resolve. Over half (60%) returned to 
employment within six months of discharge. Over a quarter (29%) displayed 
symptoms of anxiety, depression or post-traumatic stress disorder.

DOI: 10.1177/0310057X211042386
PMID: 34772300 [Indexed for MEDLINE]


4. Crit Care Med. 2017 Oct;45(10):1718-1725. doi: 10.1097/CCM.0000000000002644.

Long-Term Survival in Adult Patients With Severe Acute Lung Failure Receiving 
Veno-Venous Extracorporeal Membrane Oxygenation.

Enger TB(1), Philipp A, Lubnow M, Fischer M, Camboni D, Lunz D, Bein T, Müller 
T.

Author information:
(1)1Department of Laboratory Medicine, Children's and Women's Health, Faculty of 
Medicine, Norwegian University of Science and Technology, Trondheim, Norway. 
2Department of Cardiothoracic Surgery, University Hospital Regensburg, 
Regensburg, Germany. 3Department of Internal Medicine II, University Hospital 
Regensburg, Regensburg, Germany. 4Department of Anesthesiology, University 
Hospital Regensburg, Regensburg, Germany.

Comment in
    Med Klin Intensivmed Notfmed. 2018 Oct;113(7):524-525.

OBJECTIVES: To assess long-term survival in adult patients with severe acute 
lung failure receiving veno-venous extracorporeal membrane oxygenation and 
explore risk factors for long-term mortality.
DESIGN: Single-center prospective cohort study.
SETTING: University Hospital Regensburg, Germany.
PATIENTS: All primary cases supported with veno-venous extracorporeal membrane 
oxygenation from 2007 to 2016 (n = 553).
INTERVENTIONS: None.
MEASUREMENTS AND MAIN RESULTS: Patients were followed until January 2017. 
Long-term survival and predictors of long-term mortality were assessed using 
Kaplan-Meier survival analyses and Cox proportional hazards modeling, 
respectively. Two hundred eighty-six patients (52%) died during follow-up (mean 
follow-up 4.8 yr). Two hundred seventeen patients (39%) died during 
hospitalization, whereas another 69 patients (12%) died during later follow-up. 
Among hospital survivors, the 1-month, 3-month, 1-year, and 5-year survival 
rates were 99%, 95%, 86%, and 76%, respectively. Higher age, immunocompromised 
status, and higher Sequential Organ Failure Assessment scores were associated 
with long-term mortality, whereas patients with out-of-center cannulation showed 
improved long-term survival. Due to nonproportional hazards over time, the 
analysis was repeated for hospital survivors only (n = 336). Only age and 
immunocompromised state remained significant predictors of late mortality among 
hospital survivors. Lower Glasgow Outcome Scale at hospital discharge and the 
University Hospital Regensburg pre-extracorporeal membrane oxygenation score for 
predicting hospital mortality in veno-venous extracorporeal membrane oxygenation 
patients before extracorporeal membrane oxygenation initiation were associated 
with late mortality in hospital survivors (p < 0.001).
CONCLUSIONS: Whereas acute illness factors may be important in prediction of 
hospital outcomes in veno-venous extracorporeal membrane oxygenation patients, 
they do not determine late mortality in hospital survivors. Preexisting 
morbidity and functional ability at hospital discharge may be important 
determinants of long-term survival in veno-venous extracorporeal membrane 
oxygenation patients.

DOI: 10.1097/CCM.0000000000002644
PMID: 28787296 [Indexed for MEDLINE]


5. Crit Care. 2021 Nov 29;25(1):410. doi: 10.1186/s13054-021-03821-0.

Long-term survival and health-related quality of life in patients with severe 
acute respiratory distress syndrome and veno-venous extracorporeal membrane 
oxygenation support.

Rilinger J(#)(1)(2), Krötzsch K(#)(3)(4), Bemtgen X(3)(4), Jäckel M(3)(4), 
Zotzmann V(3)(4), Lang CN(3)(4), Kaier K(5), Duerschmied D(3)(4), Supady 
A(3)(4)(6), Bode C(3)(4), Staudacher DL(3)(4), Wengenmayer T(3)(4).

Author information:
(1)Department of Medicine III (Interdisciplinary Medical Intensive Care), 
Medical Center, Faculty of Medicine, University of Freiburg, Freiburg, Germany. 
jonathan.rilinger@universitaets-herzzentrum.de.
(2)Department of Cardiology and Angiology I, Heart Center Freiburg University, 
Faculty of Medicine, University of Freiburg, Hugstetterstr. 55, 79106, Freiburg, 
Germany. jonathan.rilinger@universitaets-herzzentrum.de.
(3)Department of Medicine III (Interdisciplinary Medical Intensive Care), 
Medical Center, Faculty of Medicine, University of Freiburg, Freiburg, Germany.
(4)Department of Cardiology and Angiology I, Heart Center Freiburg University, 
Faculty of Medicine, University of Freiburg, Hugstetterstr. 55, 79106, Freiburg, 
Germany.
(5)Institute of Medical Biometry and Statistics, University Medical Center 
Freiburg, Faculty of Medicine, University of Freiburg, Freiburg, Germany.
(6)Heidelberg Institute of Global Health, University of Heidelberg, Freiburg, 
Germany.
(#)Contributed equally

BACKGROUND: There is limited information about the long-term outcome of patients 
suffering from acute respiratory distress syndrome (ARDS) supported with 
veno-venous extracorporeal membrane oxygenation (VV ECMO). Most studies focused 
on short- to mid-term follow-up. We aimed to investigate long-term survival and 
health-related quality of life (HRQL) in these patients.
METHODS: We report retrospective data from a single-centre registry of patients 
with severe ARDS treated with VV ECMO at the Interdisciplinary Medical Intensive 
Care Unit at the Medical Centre, University of Freiburg, Germany, between 
10/2010 and 06/2019. Follow-up data of all patients that survived the index 
hospitalisation were collected by telephone interviews from 02/2020 till 
09/2020. Long-term survival, HRQL (Short-Form Health Survey-36 (SF-36), St. 
Georges Respiratory Questionnaire (SGRQ), Hospital Anxiety and Depression Scale 
(HADS)) and the return to work rate were documented.
RESULTS: In total, 289 patients were treated with VV ECMO during the study 
period (median age 55 years, 67% males, hospital survival 45%). After a median 
duration of 3.9 years, follow-up assessment was complete in 94 of 129 hospital 
survivors (73%). Fifty-three patients completed the HRQL assessment. Hospital 
survivors showed a high 6- and 12-month survival rate (89% and 85%, 
respectively). Estimated survival rate of those discharged alive from ICU was 
68.5% (95%-CI 56.9-80.1%) after 9.7 years. These patients reported high levels 
of HRQL (median SF-36 total score 73) and only few pulmonary (median SGRQ total 
score 19) and mental limitations (median HAD-D score 2 and HAD-A score 3). In 
total, 80% of the patients were able to resume employment.
CONCLUSION: This analysis of VV ECMO patients showed favourable long-term 
survival and high levels of HRQL suggesting promising prospects for VV ECMO 
survivors.

© 2021. The Author(s).

DOI: 10.1186/s13054-021-03821-0
PMCID: PMC8628468
PMID: 34844654 [Indexed for MEDLINE]

Conflict of interest statement: The authors declare that they have no competing 
interests.


6. Perfusion. 2019 Nov;34(8):660-670. doi: 10.1177/0267659119844391. Epub 2019 Apr 
26.

Veno-venous extracorporeal life support for blastomycosis-associated acute 
respiratory distress syndrome.

Al-Fares A(1)(2)(3)(4), Fan E(3)(4), Husain S(5), Di Nardo M(3)(6), Cypel 
M(4)(7), Keshavjee S(4)(7), Herridge MS(3)(4), Del Sorbo L(3)(4).

Author information:
(1)Adult Critical Care Medicine Fellowship Program, University of Toronto, 
Toronto, ON, Canada.
(2)Al-Amiri Hospital, Ministry of Health, Kuwait City, Kuwait.
(3)Interdepartmental Division of Critical Care Medicine, Toronto General 
Hospital, University Health Network, University of Toronto, Toronto, ON, Canada.
(4)Extracorporeal Life Support Program, Toronto General Hospital, Toronto, ON, 
Canada.
(5)Division of Infectious Diseases and Multi-Organ Transplant Program, Toronto 
General Hospital, University Health Network, University of Toronto, Toronto, ON, 
Canada.
(6)Pediatric Critical Care Unit, Children's Hospital Bambino Gesù, IRCCS, Rome, 
Italy.
(7)Division of Thoracic Surgery and Lung Transplant Program, Toronto General 
Hospital, University Health Network, University of Toronto, Toronto, ON, Canada.

BACKGROUND: Blastomyces is a dimorphic fungus endemic to regions of North 
America, which can lead to pneumonia and fatal severe acute respiratory diseases 
syndrome in up to 89% of patients. Extracorporeal life support can provide 
adequate oxygenation while allowing the lungs to rest and heal, which might be 
an ideal therapy in this patient group, although long-term clinical and 
radiological outcomes are not known.
CLINICAL FEATURES: We report on five consecutive patients admitted to Toronto 
General Hospital intensive care unit between January 2012 and September 2016, 
with progressive respiratory failure requiring veno-venous extracorporeal life 
support within 24-96 hours following mechanical ventilation. Ultra-lung 
protective mechanical ventilation was achieved within 24 hours. Recovery was the 
initial goal in all patients. Extracorporeal life support was provided for a 
prolonged period (up to 49 days), and four patients were successfully discharged 
from the intensive care unit. Long-term radiological assessment in three 
patients showed major improvement within 2 years of follow-up with some 
persistent disease-related changes (bronchiectasis, fibrosis, and cystic 
changes). In two patients, long-term functional and neuropsychological outcomes 
showed similar limitations to what is seen in acute respiratory distress 
syndrome patients who are not supported with extracorporeal life support and in 
acute respiratory distress syndrome patients without blastomycosis, but worse 
pulmonary function outcomes in the form of obstructive and restrictive changes 
that correlated with the radiological imaging.
CONCLUSION: Veno-venous extracorporeal life support can effectively provide 
prolonged support for patients with blastomycosis-associated acute respiratory 
distress syndrome that is safe and associated with favorable long-term outcomes.

DOI: 10.1177/0267659119844391
PMID: 31027465 [Indexed for MEDLINE]


7. J Cardiothorac Vasc Anesth. 2019 Jan;33(1):72-79. doi: 
10.1053/j.jvca.2018.05.023. Epub 2018 Jun 1.

Long-Term Outcomes After Extracorporeal Life Support for Acute Respiratory 
Failure.

McDonald MD(1), Sandsmark DK(2), Palakshappa JA(3), Mikkelsen ME(4), Anderson 
BJ(4), Gutsche JT(5).

Author information:
(1)Department of Anesthesiology and Critical Care, University of Pennsylvania 
Health System, Philadelphia, PA.
(2)Division of Neurocritical Care, Departments of Neurology, Department of 
Anesthesiology and Critical Care, and Department of Neurosurgery, University of 
Pennsylvania, Philadelphia, PA.
(3)Department of Pulmonary, Critical Care, Allergy and Immunologic Diseases, 
Wake Forest School of Medicine, Winston-Salem, NC.
(4)Division of Pulmonary, Allergy, and Critical Care, Perelman School of 
Medicine, University of Pennsylvania, Hospital of the University of 
Pennsylvania, Philadelphia, PA.
(5)Department of Anesthesiology and Critical Care, University of Pennsylvania 
Health System, Philadelphia, PA. Electronic address: 
Jacob.Gutsche@uphs.upenn.edu.

Comment in
    J Cardiothorac Vasc Anesth. 2019 Jan;33(1):80-81.

OBJECTIVE: This study aims to determine the prevalence of functional and 
psychological impairment in survivors of extracorporeal life support (ECLS) and 
assess the needs of survivors to guide development of an effective follow-up 
program.
DESIGN: This mixed-methods outcomes study used quantitative assessment via 
standardized instruments (Katz Index of Independence of Activities of Daily 
Living [Katz ADL], the Lawton Instrumental Activities of Daily Living [Lawton 
IADL], Hospital Anxiety and Depression Scale, and the Post Traumatic Growth 
Inventory) and qualitative interview to identify challenges experienced by 
survivors.
SETTING: A single institutional experience in an academic medical center in the 
United States.
PATIENTS: Patient selection targeted patients who underwent veno-venous ECLS for 
acute respiratory failure between January 1, 2015, and April 1, 2017. Forty-two 
patients (21 male, 21 female; median age of 49 years; interquartile range 36-57 
years) completed the interview a median of 14.6 (interquartile range 7.7-21.1) 
months after ECLS decannulation.
INTERVENTIONS: This was an observational follow-up study for which no 
intervention was made.
MEASUREMENTS AND MAIN RESULTS: The Katz ADL and Lawton IADL revealed high 
independence and functionality in 62% of patients (26 of 42). Clinically 
significant anxiety was present in 48% (20 of 42) of patients and depression in 
26% (11 of 42). There was a correlation between the number of ADL and IADL 
deficiencies and depression (rho 0.61, p < 0.001) and anxiety (rho 0.29, 
p = 0.033) subscales of the Hospital Anxiety and Depression Scale. High levels 
of posttraumatic growth were noted in 50% (21 of 42) of patients. Nearly all 
survivors noted that a clinic designed for post-ECLS follow-up would be 
beneficial. Patients desired access to education, improved coordination of care, 
and additional mental health resources.
CONCLUSIONS: This study demonstrated persistent physical and psychological 
impairments in survivors of ECLS. Patients consistently expressed a desire to 
debrief on their hospital course and receive education on possible long-term 
effects. Study findings suggest that structured follow-up may allow for early 
identification of psychological and physical impairments to improve outcomes. 
Future studies should focus on investigating the effect of rehabilitation and 
follow-up clinics in preventing these issues.

Copyright © 2018 Elsevier Inc. All rights reserved.

DOI: 10.1053/j.jvca.2018.05.023
PMID: 30049521 [Indexed for MEDLINE]


8. Minerva Anestesiol. 2019 Sep;85(9):971-980. doi: 10.23736/S0375-9393.19.13095-7. 
Epub 2019 Jan 18.

Long-term functional and psychological recovery in a population of acute 
respiratory distress syndrome patients treated with VV-ECMO and in their 
caregivers.

Sanfilippo F(1), Ippolito M(2), Santonocito C(3), Martucci G(3), Carollo T(3), 
Bertani A(4), Vitulo P(4), Pilato M(4), Panarello G(3), Giarratano A(2), 
Arcadipane A(3).

Author information:
(1)Department of Anesthesia and Intensive Care, Istituto Mediterraneo per i 
Trapianti e Terapie ad alta specializzazione (IRCCS-ISMETT), Palermo, Italy - 
filipposanfi@yahoo.it.
(2)Section of Anesthesia Analgesia Intensive Care and Emergency, Department of 
Biopathology and Medical Biotechnologies (DIBIMED), P. Giaccone Polyclinic, 
University of Palermo, Palermo, Italy.
(3)Department of Anesthesia and Intensive Care, Istituto Mediterraneo per i 
Trapianti e Terapie ad alta specializzazione (IRCCS-ISMETT), Palermo, Italy.
(4)Department for the Treatment and Study of Cardiothoracic Diseases and 
Cardiothoracic Transplantation, Istituto Mediterraneo per i Trapianti e Terapie 
ad alta specializzazione (IRCCS-ISMETT), Palermo, Italy.

Comment in
    Minerva Anestesiol. 2019 Sep;85(9):934-936.

BACKGROUND: Acute respiratory distress syndrome (ARDS) survivors are affected 
with long-term physical/mental impairments, with improvements limited mostly to 
the first year after intensive care (ICU) discharge. Furthermore, caregivers of 
ICU patients exhibit psychological problems after family-member recovery. We 
evaluated the long-term physical and mental recovery of ARDS survivors treated 
with veno-venous extracorporeal membrane oxygenation (VV-ECMO), and the 
long-term psychological impact on their caregivers.
METHODS: Single-center prospective evaluation of a retrospective cohort of 75 
ARDS patients treated with VV-ECMO during a seven-year period 
(25.10.2009-11.08.2016). Primary outcomes were the 36-Item Short-Form 
Health-Survey (SF-36, patients only), and risks of depression, anxiety or 
post-traumatic stress disorder (PTSD), both for patients and their caregivers. 
We investigated correlations between outcomes and population characteristics.
RESULTS: Of 50 ICU-survivors, seven died later and five were not contactable. 
Among 38 living patients, 33 participated (87%, 31 with their caregiver) with 
2.7 years of median follow-up. Physical and mental SF-36 component scores were 
42 (inter-quartile range, IQR:22) and 52 (IQR:18.5), respectively. The worst 
domains of the SF-36 were physical-role limitations (25, IQR:100) and 
general-health perception (56, IQR:42.5). Psychological tests highlighted high 
risk of depression (39-42%, patients; 39-52%, caregivers), anxiety (42%, 
patients; 39%, caregivers), and PTSD (47%, patients; 61%, caregivers). Patient 
depression or anxiety scores were correlated to age and to the outcome reported 
by caregivers.
CONCLUSIONS: At almost three-year follow-up, ARDS survivors treated with VV-ECMO 
showed reduced health-related quality-of-life and high risk of psychological 
impairment, in particular PTSD. Caregivers of this population were at high 
psychological risk as well.

DOI: 10.23736/S0375-9393.19.13095-7
PMID: 30665282 [Indexed for MEDLINE]


9. Artif Organs. 2015 Sep;39(9):765-73. doi: 10.1111/aor.12464. Epub 2015 Apr 29.

Comparison of Coagulation Parameters, Anticoagulation, and Need for Transfusion 
in Patients on Interventional Lung Assist or Veno-Venous Extracorporeal Membrane 
Oxygenation.

Weingart C(1), Lubnow M(1), Philipp A(2), Bein T(3), Camboni D(2), Müller T(1).

Author information:
(1)Department of Internal Medicine II, University Medical Center, Regensburg, 
Germany.
(2)Department of Cardiothoracic Surgery, University Medical Center, Regensburg, 
Germany.
(3)Department of Anaesthesiology, University Medical Center, Regensburg, 
Germany.

Clinical data on anticoagulation needs of modern extracorporeal membrane 
oxygenation (ECMO) and its impact on coagulation are scarce. Therefore, we 
analyzed coagulation-related parameters, need for transfusion, and management of 
anticoagulation in adult patients with severe acute respiratory failure during 
treatment with either pumpless interventional lung assist (iLA) or veno-venous 
ECMO (vv-ECMO). Sixty-three patients treated with iLA and 192 patients treated 
with vv-ECMO at Regensburg University Hospital between January 2005 and May 2011 
were analyzed. Data related to anticoagulation, transfusion, and coagulation 
parameters were collected prospectively by the Regensburg ECMO registry. Except 
for a higher, sequential organ failure assessment (SOFA) score in the ECMO group 
(12 [9-15] vs. 11 [7-14], P = 0.007), a better oxygenation, and a lower dosage 
of vasopressors in the iLA patients, both groups had similar baseline 
characteristics. No difference was noted in terms of outcome and overall 
transfusion requirements. Factors of the plasmatic coagulation system were only 
marginally altered over time and did not differ between groups. Platelet counts 
in ECMO-treated patients, but not in those treated with iLA, dropped 
significantly during extracorporeal support. A more intense systemic 
anticoagulation with a mean activated partial thromboplastin time (aPTT) > 53 s 
led to a higher need for transfusions compared with the group with a mean 
aPTT < 53 s, whereas the average durability of membrane oxygenators was not 
affected. Need for red blood cell (RBC) transfusion was highest in patients with 
extrapulmonary sepsis (257 mL/day), and was significantly lower in primary 
pulmonary adult respiratory distress syndrome (ARDS) (102 mL/day). Overall, 110 
(0-274) mL RBC was transfused in the ECMO group versus 146 (41-227) mL in the 
iLA group per day on support. The impact of modern iLA and ECMO systems on 
coagulation allows comparatively safe long-term treatment of adult patients with 
acute respiratory failure. A moderate systemic anticoagulation seems to be 
sufficient. Importantly, platelets are more affected by vv-ECMO compared with 
pumpless iLA.

Copyright © 2015 International Center for Artificial Organs and Transplantation 
and Wiley Periodicals, Inc.

DOI: 10.1111/aor.12464
PMID: 25921195 [Indexed for MEDLINE]


10. Heart Lung Circ. 2019 Jul;28(7):1090-1098. doi: 10.1016/j.hlc.2018.06.1044. Epub 
2018 Jul 5.

Long-Term Survival and Health-Related Quality of Life in Adults After Extra 
Corporeal Membrane Oxygenation.

Roll MA(1), Kuys S(2), Walsh JR(3), Tronstad O(4), Ziegenfuss MD(5), Mullany 
DV(6).

Author information:
(1)Physiotherapy Department, The Prince Charles Hospital, Brisbane, Qld, 
Australia. Electronic address: mark.roll@health.qld.gov.au.
(2)Physiotherapy Department, The Prince Charles Hospital, Brisbane, Qld, 
Australia; School of Physiotherapy, Australian Catholic University, Brisbane, 
Qld, Australia.
(3)Physiotherapy Department, The Prince Charles Hospital, Brisbane, Qld, 
Australia; School of Allied Health Sciences, Griffith University, Gold Coast, 
Qld, Australia.
(4)Physiotherapy Department, The Prince Charles Hospital, Brisbane, Qld, 
Australia; Intensive Care Unit, The Prince Charles Hospital, Brisbane, Qld, 
Australia; Critical Care Research Group, University of Queensland, Brisbane, 
Qld, Australia.
(5)Intensive Care Unit, The Prince Charles Hospital, Brisbane, Qld, Australia.
(6)Intensive Care Unit, The Prince Charles Hospital, Brisbane, Qld, Australia; 
Critical Care Research Group, University of Queensland, Brisbane, Qld, 
Australia.

Comment in
    Am J Respir Crit Care Med. 2020 Feb 1;201(3):366-368.

BACKGROUND: The study aims to determine long-term survival, health-related 
quality of life (HRQoL) and functional and physical outcomes of adult extra 
corporeal membrane oxygenation (ECMO) patients as there are limited and 
conflicting data in this area.
METHODS: All patients receiving ECMO from April 2009 until June 2014 at The 
Prince Charles Hospital, Brisbane had Kaplan Meier survival calculated. Quality 
of life (QoL) was assessed using the Short Form Health Survey (SF-36v2), 
EQ5D-5L, The Frenchay Activities Index (FAI) and a return to work survey. From 
December 2011, these measures and 6-minute walk distance (6MWD) were assessed at 
hospital discharge and 12 months post-discharge.
RESULTS: Seventy-seven (77) patients (45 veno-arterial and 32 veno-venous) 
received ECMO of whom 47/77 (61%) survived to hospital discharge. There were no 
deaths recorded in those discharged alive from the intensive care unit at median 
follow-up time 1,011days (range 227-2,014 days). Mean SF-36 scores (n=33) and 
EQ5D were assessed at a median of 606days after hospital discharge. SF-36 scores 
were significantly (p<0.05) worse than age-matched norms in all domains except 
vitality, bodily pain and mental health. Thirteen (13) (39%) participants had 
persistent problems with mobility and usual activity as measured by EQ5D. At 12 
months post-ECMO, 6MWD was 531(IQR:397.3-626.8)m; 72% (IQR:53.2-77.6%) predicted 
but had improved by 223m (p=0.002) when compared to baseline. Nineteen (19) of 
20 participants who had been employed pre-ECMO had returned to work.
CONCLUSIONS: All ECMO patients discharged from hospital were alive at follow-up. 
Despite improvements in physical measures and HRQoL, long-term functional 
deficits persist when compared to that of aged- and sex-matched norms.

Copyright © 2018 Australian and New Zealand Society of Cardiac and Thoracic 
Surgeons (ANZSCTS) and the Cardiac Society of Australia and New Zealand (CSANZ). 
All rights reserved.

DOI: 10.1016/j.hlc.2018.06.1044
PMID: 30054124 [Indexed for MEDLINE]


11. J Heart Lung Transplant. 2019 Nov;38(11):1144-1161. doi: 
10.1016/j.healun.2019.07.004. Epub 2019 Jul 17.

Structured review of post-cardiotomy extracorporeal membrane oxygenation: Part 
2-pediatric patients.

Lorusso R(1), Raffa GM(2), Kowalewski M(3), Alenizy K(1), Sluijpers N(1), 
Makhoul M(1), Brodie D(4), McMullan M(5), Wang IW(6), Meani P(7), MacLaren G(8), 
Dalton H(9), Barbaro R(10), Hou X(11), Cavarocchi N(12), Chen YS(13), 
Thiagarajan R(14), Alexander P(14), Alsoufi B(15), Bermudez CA(16), Shah AS(17), 
Haft J(18), Oreto L(19), D'Alessandro DA(20), Boeken U(21), Whitman G(22).

Author information:
(1)Cardio-Thoracic Surgery Department, Heart & Vascular Centre, Maastricht 
University Medical Centre, Maastricht, The Netherlands.
(2)Department for the Treatment and Study of Cardiothoracic Diseases and 
Cardiothoracic Transplantation, IRCCS-ISMETT (Istituto Mediterraneo per I 
Trapianti e Terapie ad alta specializzazione), Palermo, Italy. Electronic 
address: giuseppe.raffa78@gmail.com.
(3)Department of Cardiac Surgery, Antoni Jurasz Memorial University Hospital, 
Bydgoszcz, Poland.
(4)Division of Pulmonary & Critical Care Medicine, Columbia University, New 
York, New York.
(5)Cardiac Surgery Unit, Seattle Children Hospital, Seattle, Washington.
(6)Cardiac Transplantation and Mechanical Circulatory Support Unit, Indiana 
University School of Medicine, Health Methodist Hospital, Indianapolis, Indiana.
(7)Heart & Vascular Centre, Cardiology Department, Maastricht University Medical 
Centre, Maastricht, The Netherlands.
(8)Cardiothoracic Intensive Care Unit, National University of Singapore, 
Singapore.
(9)INOVA Fairfax Medical Centre, Adult and Pediatric ECMO Service, Falls Church, 
Virginia.
(10)Division of Pediatric Critical Care and Child Health Evaluation and Research 
Unit, Ann Arbor, Michigan.
(11)Centre for Cardiac Intensive Care, Beijing Anzhen Hospital, Capital Medical 
University, Beijing, China.
(12)Surgical Cardiac Care Unit, Thomas Jefferson University Hospital, 
Philadelphia, Pennsylvania.
(13)Cardiovascular Surgery & Ped Cardiovascular Surgery, National Taiwan 
University Hospital, Taipei, China.
(14)Cardiac Intensive Care Unit, Boston Children's Hospital, Boston, 
Massachusetts.
(15)Department of Cardiovascular and Thoracic Surgery, University of Louisville 
School of Medicine, Norton Children's Hospital, Louisville, Kentucky.
(16)Department of Cardiothoracic Surgery, Philadelphia, Pennsylvania.
(17)Department of Cardiac Surgery, Vanderbilt University Medical Center, 
Nashville, Tennessee.
(18)Section of Cardiac Surgery, University of Michigan, Ann Arbor, Michigan.
(19)Mediterranean Pediatric Cardiology Center, Bambino Gesù Pediatric Hospital, 
Taormina, Messina, Italy.
(20)Cardio-Thoracic Surgery Department, Massachusetts Medical Center, Boston, 
Massachusetts.
(21)Cardiovascular Surgery Unit, University of Düsseldorf, Düsseldorf, Germany.
(22)Cardiovascular Surgery Intensive Care Unit and Heart Transplant, Johns 
Hopkins Hospital, Baltimore, Maryland.

Veno-arterial extracorporeal membrane oxygenation (ECMO) is established therapy 
for short-term circulatory support for children with life-treating 
cardiorespiratory dysfunction. In children with congenital heart disease (CHD), 
ECMO is commonly used to support patients with post-cardiotomy shock or 
complications including intractable arrhythmias, cardiac arrest, and acute 
respiratory failure. Cannulation configurations include central, when the right 
atrium and aorta are utilized in patients with recent sternotomy, or peripheral, 
when cannulation of the neck or femoral vessels are used in non-operative 
patients. ECMO can be used to support any form of cardiac disease, including 
univentricular palliated circulation. Although veno-arterial ECMO is commonly 
used to support children with CHD, veno-venous ECMO has been used in selected 
patients with hypoxemia or ventilatory failure in the presence of good cardiac 
function. ECMO use and outcomes in the CHD population are mainly informed by 
single-center studies and reports from collated registry data. Significant 
knowledge gaps remain, including optimal patient selection, timing of ECMO 
deployment, duration of support, anti-coagulation, complications, and the impact 
of these factors on short- and long-term outcomes. This report, therefore, aims 
to present a comprehensive overview of the available literature informing 
patient selection, ECMO management, and in-hospital and early post-discharge 
outcomes in pediatric patients treated with ECMO for post-cardiotomy 
cardiorespiratory failure.

Copyright © 2019 International Society for Heart and Lung Transplantation. 
Published by Elsevier Inc. All rights reserved.

DOI: 10.1016/j.healun.2019.07.004
PMCID: PMC7987375
PMID: 31421976 [Indexed for MEDLINE]

Conflict of interest statement: Disclosure. Dr. Lorusso is consultant and 
conducts clinical trial for LivaNova (London, UK) Dr. Brodie is currently the 
co-chair of the Trial Steering Committee for the VENT-AVOID trial sponsored by 
ALung Technologies, he was previously on the medical advisory board of ALung 
Technologies and Kadence (Johnson & Johnson). All compensation for these 
activities is paid to Columbia University. The other Authors report no conflict 
of interest


12. Crit Care. 2021 Sep 16;25(1):337. doi: 10.1186/s13054-021-03758-4.

Short and long-term outcomes of patients with COVID-19-associated acute 
respiratory distress syndrome and difficult veno-venous-ECMO weaning.

Masi P(#)(1)(2), Tuffet S(#)(1)(2), Boyer L(3)(4), Folliguet T(5)(6), Mekontso 
Dessap A(1)(2), de Prost N(7)(8).

Author information:
(1)Service de Médecine Intensive Réanimation, DMU MEDECINE, AP-HP, Hôpitaux 
Universitaires Henri-Mondor, 51, Avenue du Maréchal de Lattre de Tassigny, 
94010, Créteil, France.
(2)Université Paris Est Créteil, Groupe de Recherche Clinique CARMAS, 94010, 
Créteil, France.
(3)Département de Physiologie-Explorations Fonctionnelles, AP-HP, Hôpitaux 
Universitaures Henri Mondor, DHU-ATVB, Créteil, France.
(4)Département de Pneumologie et Pathologie Professionnelle, Centre Hospitalier 
Intercommunal, DHU-ATVB, Créteil, France.
(5)Service de Chirurgie Cardiaque, DMU CARE, Assistance Publique-Hôpitaux de 
Paris (AP-HP), Hôpitaux Universitaires Henri Mondor, 94010, Créteil, France.
(6)Faculté de Santé, Université Paris Est Créteil, 94010, Créteil, France.
(7)Service de Médecine Intensive Réanimation, DMU MEDECINE, AP-HP, Hôpitaux 
Universitaires Henri-Mondor, 51, Avenue du Maréchal de Lattre de Tassigny, 
94010, Créteil, France. nicolas.de-prost@aphp.fr.
(8)Université Paris Est Créteil, Groupe de Recherche Clinique CARMAS, 94010, 
Créteil, France. nicolas.de-prost@aphp.fr.
(#)Contributed equally

DOI: 10.1186/s13054-021-03758-4
PMCID: PMC8443905
PMID: 34530883 [Indexed for MEDLINE]

Conflict of interest statement: Authors declare no competing interest for this 
work.


13. Artif Organs. 2023 May;47(5):882-890. doi: 10.1111/aor.14454. Epub 2022 Nov 14.

Outcome after veno-venous extracorporeal membrane oxygenation in elderly 
compared to younger patients: A 14-year retrospective observational study.

Provaznik Z(1), Philipp A(1), Müller T(2), Kostiantyn K(1), Lunz D(3), Schmid 
C(1), Floerchinger B(1).

Author information:
(1)Department of Cardiothoracic Surgery, University Medical Center Regensburg, 
Regensburg, Germany.
(2)Department of Internal Medicine II, Cardiology, Pneumology, Intensive Care, 
University Medical Center Regensburg, Regensburg, Germany.
(3)Department of Anesthesia, University Medical Center Regensburg, Regensburg, 
Germany.

BACKGROUND: The outcome after veno-venous extracorporeal membrane oxygenation in 
elderly patients is supposed to be unsatisfactory. Our primary aim was to 
determine the influence of advanced age on short- and long-term outcomes; the 
secondary aim was to analyze risk factors for impaired outcomes.
METHODS: Between January 2006 and June 2020, 755 patients received V-V ECMO 
support at our department. Patients were grouped according to age (18-49.9, 
50-59.9, 60-69.9, ≥70 years old), and then retrospectively analyzed for short- 
and long-term outcomes. Risk factors for in-hospital mortality and death during 
follow-up were assessed using multivariate regression analysis.
RESULTS: Duration of V-V ECMO support was comparable between all groups median 
(8-10 days, p = 0.256). Likewise, the weaning rate was comparable in all age 
groups 68.2%-76.5%; (p = 0.354), but in-hospital mortality was significantly 
climbing with increasing age (<50 years 30.1%/n = 91 vs. 50-59.9 years 
37.1%/n = 73, vs. 60-69.9 years 45.6%/n = 78 vs. ≥70 years 51.8%/n = 44; 
p < 0.001). Older age groups also showed significantly reduced cerebral 
performance category scores. The multivariate logistic analysis yielded age, 
acute and chronic hemodialysis, bilirubin on day 1 of support, malignancy, and 
primary lung disease as relevant risk factors for in-hospital mortality. Age, 
coronary artery disease, presence of another primary lung disease, malignancy, 
and immunosuppression were risk factors for death during follow-up.
CONCLUSION: In V-V ECMO patients, advanced age is associated with more 
comorbidity, impaired short- and long-term outcome, and worse neurological 
outcome.

© 2022 The Authors. Artificial Organs published by International Center for 
Artificial Organ and Transplantation (ICAOT) and Wiley Periodicals LLC.

DOI: 10.1111/aor.14454
PMID: 36325937 [Indexed for MEDLINE]


14. Ann Palliat Med. 2022 Oct;11(10):3341-3345. doi: 10.21037/apm-22-178. Epub 2022 
May 12.

Veno-venous extracorporeal membrane oxygenation rescue for pulmonary 
hypertension and hypoxemic respiratory failure to obesity hypoventilation 
syndrome: a case report.

Park MH(1), Lee MJ(2), Kim JS(1), Park SH(1), Lee JH(3), Kim AJ(1).

Author information:
(1)Division of Critical Care Medicine, Department of Hospital Medicine, Inha 
University College of Medicine, Incheon, Republic of Korea.
(2)Division of Critical Care Medicine, Department of Hospital Medicine, Inha 
University College of Medicine, Incheon, Republic of Korea; Division of 
Cardiology, Department of Internal Medicine, Inha University College of 
Medicine, Incheon, Republic of Korea.
(3)Division of Medical Hospital Medicine, Department of Hospital Medicine, Inha 
University College of Medicine, Incheon, Republic of Korea.

BACKGROUND: Effective pharmacological options for acute hypoxemic or hypercapnic 
respiratory failure, associated with obesity hypoventilation syndrome (OHS), 
have not been fully elucidated. Although weight reduction, non-invasive 
ventilation (NIV), and continuous positive airway pressure (CPAP) lead to 
improvements in long-term clinical outcomes and cardiac function, there is no 
rapid reversal method in serious situations requiring mechanical ventilation. 
Veno-venous extracorporeal life support by extracorporeal membrane oxygenation 
is a widely used modality that can support patients with refractory hypoxemia or 
hypercapnia as a bridging therapy for recovery.
CASE DESCRIPTION: We present the case of a morbidly obese [body mass index (BMI) 
of 42 kg/m2] 58-year-old man with refractory hypoxemic respiratory failure, 
resulting from severe right ventricular failure and pulmonary hypertension (PH), 
who underwent emergency support with extracorporeal membrane oxygenation. During 
extracorporeal life support and mechanical ventilation, careful diuresis and 
nutritional control were provided for body weight loss, and body weight was 
significantly reduced by approximately 30 kg. Nocturnal NIV was initiated 
immediately after cessation of positive pressure ventilation and endotracheal 
intubation. After 5 weeks of hospitalization, transthoracic echocardiography 
(TTE) showed robust improvements in right ventricular cardiac function and PH.
CONCLUSIONS: Here, we describe that veno-venous extracorporeal life support may 
sufficiently support patients with obesity and sleep hypoventilation who have 
suffered a pulmonary hypertensive crisis.

DOI: 10.21037/apm-22-178
PMID: 35610191 [Indexed for MEDLINE]


15. Heart Lung. 2019 Nov-Dec;48(6):538-552. doi: 10.1016/j.hrtlng.2019.08.016.

Long-term health-related quality of life of adult patients treated with 
extracorporeal membrane oxygenation (ECMO): An integrative review.

Knudson KA(1), Gustafson CM(2), Sadler LS(3), Whittemore R(4), Redeker NS(5), 
Andrews LK(6), Mangi A(7), Funk M(8).

Author information:
(1)Yale School of Nursing, 400 West Campus Drive, Orange, CT 06477, United 
States. Electronic address: krista.knudson@yale.edu.
(2)Nell Hodgson Woodruff School of Nursing, Emory University, 1520 Clifton Rd 
NE, Atlanta, GA 30322, United States. Electronic address: CGUSTA4@emory.edu.
(3)Yale School of Nursing, 400 West Campus Drive, Orange, CT 06477, United 
States. Electronic address: lois.sadler@yale.edu.
(4)Yale School of Nursing, 400 West Campus Drive, Orange, CT 06477, United 
States. Electronic address: robin.whittemore@yale.edu.
(5)Yale School of Nursing, 400 West Campus Drive, Orange, CT 06477, United 
States. Electronic address: nancy.redeker@yale.edu.
(6)Yale School of Nursing, 400 West Campus Drive, Orange, CT 06477, United 
States. Electronic address: laura.andrews@yale.edu.
(7)Yale School of Medicine, 333 Cedar Street, New Haven, CT 06510, United 
States. Electronic address: abeel.mangi@yale.edu.
(8)Yale School of Nursing, 400 West Campus Drive, Orange, CT 06477, United 
States. Electronic address: marjorie.funk@yale.edu.

BACKGROUND: Extracorporeal membrane oxygenation (ECMO), a rescue treatment for 
patients with severe pulmonary and/or cardiac dysfunction, is increasingly being 
used worldwide. A better understanding of long-term health-related quality of 
life (HRQOL) is needed.
OBJECTIVE: To synthesize research on long-term (at least 6 months post-ECMO) 
HRQOL of adults treated with ECMO.
METHODS: In this integrative review, we searched 3 electronic databases and did 
a hand search of relevant journals for articles published 2000-2019, according 
to the Preferred Reporting Items for Systematic Reviews and Meta-Analyses 
(PRISMA) guidelines.
RESULTS: Thirty-one studies, representing 913 patients treated with ECMO, were 
included. Long-term HRQOL was slightly better for patients treated with 
veno-venous ECMO than veno-arterial ECMO, and mental health outcomes tended to 
be better than physical ones. Survivors frequently experienced physical 
complications, functional limitations, anxiety, depression, and post-traumatic 
stress symptoms, although improvements were observed over time.
CONCLUSIONS: Early identification and management of physical and mental health 
problems may improve HRQOL outcomes.

Copyright © 2019 Elsevier Inc. All rights reserved.

DOI: 10.1016/j.hrtlng.2019.08.016
PMID: 31711573 [Indexed for MEDLINE]


16. ASAIO J. 2021 Mar 1;67(3):339-344. doi: 10.1097/MAT.0000000000001367.

Beyond Frontiers: Feasibility and Outcomes of Prolonged Veno-Venous 
Extracorporeal Membrane Oxygenation in Severe Acute Respiratory Distress 
Syndrome.

Rabie AA(1)(2), Asiri A(1), Rajab M(1), Mufti HN(3), Alsherbiny M(1), Azzam 
MH(4), Abdelbary A(5), Zakhary B(6), Arabi Y(7), Alharthy A(2), Futaih M(1), 
Sobhy M(1), Alenazi I(1), Bafaqeeh F(1).

Author information:
(1)From the Critical Care Department, Prince Mohamed Bin Abdelaziz Hospital, 
Riyadh, Saudi Arabia.
(2)Critical Care Department, King Saud Medical City, Riyadh, Saudi Arabia.
(3)Cardiac Surgery Department, King Faisal Cardiac Center, King Saud Bin 
Abdulaziz University for Health Sciences, MNGHA Jeddah, Saudi Arabia.
(4)Critical Care Department, King Abdullah Medical Complex, Ministry of Health, 
Jeddah, Saudi Arabia.
(5)Critical Care Department, Cairo University, Cairo, Egypt.
(6)Division of Pulmonary and Critical Care, Oregon Health and Science 
University, Portland, Oregon.
(7)Intensive Care Department, King Saud Bin Abdulaziz University for Health 
Sciences, Riyadh, Saudi Arabia.

Extracorporeal membrane oxygenation (ECMO) use in acute respiratory failure is 
increasing. We aim to compare characteristics and outcomes of patients with 
prolonged (≥21 days) veno-venous (VV) ECMO runs (pECMO), to patients with short 
(<21 days) VV ECMO runs (sECMO). The observational retrospective single-center 
study compared patients who received VV ECMO from January 2018 to June 2019 at 
Prince Mohamed Bin Abdulaziz Center in Riyadh, Saudi Arabia. Forty-three 
patients were supported with VV ECMO during the study period, of whom 37 are 
included as six patients were still receiving ECMO at time of data collection: 
24 sECMO and 13 pECMO patients. Baseline characteristics and comorbidities were 
similar except pECMO patients were older and had a lower P/F ratio (61 [58-68] 
vs. 71[58-85.5], p = 0.05). Survival to hospital discharge (69% vs. 83%, p = 
0.32; pECMO vs. sECMO) and 90 day survival (62% vs. 75%, p = 0.413; pECMO vs. 
sECMO) were similar among groups. At 1 year follow-up, all patients were still 
alive and independently functioning except for one patient in the pECMO group 
who required a walking aid related to trauma. In this single-center study, 
patients requiring pECMO had similar short- and long-term survival to those 
requiring sECMO duration.

Copyright © ASAIO 2021.

DOI: 10.1097/MAT.0000000000001367
PMID: 33627610 [Indexed for MEDLINE]

Conflict of interest statement: Disclosure: The authors have no conflicts of 
interest to report.


17. Lancet Respir Med. 2022 Nov;10(11):1038-1048. doi: 
10.1016/S2213-2600(22)00248-X. Epub 2022 Sep 26.

Incidence of death or disability at 6 months after extracorporeal membrane 
oxygenation in Australia: a prospective, multicentre, registry-embedded cohort 
study.

Hodgson CL(1), Higgins AM(2), Bailey MJ(2), Anderson S(3), Bernard S(4), Fulcher 
BJ(2), Koe D(5), Linke NJ(2), Board JV(6), Brodie D(7), Buhr H(8), Burrell 
AJC(9), Cooper DJ(9), Fan E(10), Fraser JF(11), Gattas DJ(8), Hopper IK(5), 
Huckson S(12), Litton E(13), McGuinness SP(14), Nair P(15), Orford N(16), Parke 
RL(17), Pellegrino VA(6), Pilcher DV(18), Sheldrake J(6), Reddi BAJ(19), Stub 
D(4), Trapani TV(2), Udy AA(9), Serpa Neto A(20); EXCEL Study Investigators on 
behalf of the International ECMO Network and the Australian and New Zealand 
Intensive Care Society Clinical Trials Group.

Collaborators: Hodgson CL, Higgins AM, Bailey MJ, Anderson S, Bernard S, Fulcher 
BJ, Koe D, Linke NJ, Board JV, Brodie D, Buhr H, Burrell AJC, Cooper DJ, Fan E, 
Fraser JF, Gattas DJ, Hopper IK, Huckson S, Litton E, McGuinness S, Nair P, 
Orford N, Parke RL, Pellegrino VA, Pilcher DV, Sheldrake JS, Reddi BAJ, Stub D, 
Trapani TV, Udy AA, Serpa Neto A.

Author information:
(1)Australian and New Zealand Intensive Care Research Centre, Monash University, 
Melbourne, VIC, Australia; School of Public Health and Preventive Medicine, 
Monash University, Melbourne, VIC, Australia; Intensive Care Unit, Alfred 
Hospital, Melbourne, VIC, Australia; Department of Critical Care, University of 
Melbourne, Parkville, VIC, Australia. Electronic address: 
carol.hodgson@monash.edu.
(2)Australian and New Zealand Intensive Care Research Centre, Monash University, 
Melbourne, VIC, Australia; School of Public Health and Preventive Medicine, 
Monash University, Melbourne, VIC, Australia.
(3)Australian and New Zealand Intensive Care Research Centre, Monash University, 
Melbourne, VIC, Australia.
(4)School of Public Health and Preventive Medicine, Monash University, 
Melbourne, VIC, Australia; Intensive Care Unit, Alfred Hospital, Melbourne, VIC, 
Australia.
(5)School of Public Health and Preventive Medicine, Monash University, 
Melbourne, VIC, Australia.
(6)Intensive Care Unit, Alfred Hospital, Melbourne, VIC, Australia.
(7)Department of Medicine and Center for Acute Respiratory Failure, Columbia 
University College of Physicians and Surgeons, NY, USA; New York-Presbyterian 
Hospital, New York, NY, USA.
(8)Intensive Care Unit, Royal Prince Alfred Hospital, Camperdown, NSW, 
Australia.
(9)Australian and New Zealand Intensive Care Research Centre, Monash University, 
Melbourne, VIC, Australia; School of Public Health and Preventive Medicine, 
Monash University, Melbourne, VIC, Australia; Intensive Care Unit, Alfred 
Hospital, Melbourne, VIC, Australia.
(10)Interdepartmental Division of Critical Care Medicine, University of Toronto, 
Toronto, ON, Canada.
(11)School of Medicine, University of Queensland, St Lucia, QLD, Australia; 
Critical Care Research Group, Adult Intensive Care Society, Prince Charles 
Hospital, Chermside, QLD, Australia.
(12)Australian and New Zealand Intensive Care Society, Melbourne, VIC, 
Australia.
(13)Intensive Care Unit, Fiona Stanley Hospital, Murdoch, WA, Australia.
(14)Australian and New Zealand Intensive Care Research Centre, Monash 
University, Melbourne, VIC, Australia; Medical Research Institute of New 
Zealand, Wellington, New Zealand; Cardiothoracic and Vascular Intensive Care 
Unit, Auckland City Hospital, Auckland, New Zealand.
(15)Intensive Care Unit, St Vincent's Hospital, Darlinghurst, NSW, Australia.
(16)Australian and New Zealand Intensive Care Research Centre, Monash 
University, Melbourne, VIC, Australia; Intensive Care Unit, University Hospital 
Geelong, Geelong, VIC, Australia; School of Medicine, Deakin University, Geelong 
Waurn Ponds, VIC, Australia.
(17)Australian and New Zealand Intensive Care Research Centre, Monash 
University, Melbourne, VIC, Australia; Medical Research Institute of New 
Zealand, Wellington, New Zealand; Cardiothoracic and Vascular Intensive Care 
Unit, Auckland City Hospital, Auckland, New Zealand; Faculty of Medical and 
Health Sciences, University of Auckland, Auckland, New Zealand.
(18)Australian and New Zealand Intensive Care Research Centre, Monash 
University, Melbourne, VIC, Australia; Intensive Care Unit, Alfred Hospital, 
Melbourne, VIC, Australia.
(19)Intensive Care Unit, Royal Adelaide Hospital, Adelaide, SA, Australia.
(20)Australian and New Zealand Intensive Care Research Centre, Monash 
University, Melbourne, VIC, Australia; School of Public Health and Preventive 
Medicine, Monash University, Melbourne, VIC, Australia; Department of Critical 
Care, University of Melbourne, Parkville, VIC, Australia; Intensive Care Unit, 
Austin Hospital, Melbourne, VIC, Australia; Department of Critical Care 
Medicine, Hospital Israelita Albert Einstein, São Paulo, Brazil.

BACKGROUND: Extracorporeal membrane oxygenation (ECMO) is an invasive procedure 
used to support critically ill patients with the most severe forms of cardiac or 
respiratory failure in the short term, but long-term effects on incidence of 
death and disability are unknown. We aimed to assess incidence of death or 
disability associated with ECMO up to 6 months (180 days) after treatment.
METHODS: This prospective, multicentre, registry-embedded cohort study was done 
at 23 hospitals in Australia from Feb 15, 2019, to Dec 31, 2020. The EXCEL 
registry included all adults (≥18 years) in Australia who were admitted to an 
intensive care unit (ICU) in a participating centre at the time of the study and 
who underwent ECMO. All patients who received ECMO support for respiratory 
failure, cardiac failure, or cardiac arrest during their ICU stay were eligible 
for this study. The primary outcome was death or moderate-to-severe disability 
(defined using the WHO Disability Assessment Schedule 2.0, 12-item survey) at 6 
months after ECMO initiation. We used Fisher's exact test to compare categorical 
variables. This study is registered with ClinicalTrials.gov, NCT03793257.
FINDINGS: Outcome data were available for 391 (88%) of 442 enrolled patients. 
The primary outcome of death or moderate-to-severe disability at 6 months was 
reported in 260 (66%) of 391 patients: 136 (67%) of 202 who received 
veno-arterial (VA)-ECMO, 60 (54%) of 111 who received veno-venous (VV)-ECMO, and 
64 (82%) of 78 who received extracorporeal cardiopulmonary resuscitation (eCPR). 
After adjustment for age, comorbidities, Acute Physiology and Chronic Health 
Evaluation (APACHE) IV score, days between ICU admission and ECMO start, and use 
of vasopressors before ECMO, death or moderate-to-severe disability was higher 
in patients who received eCPR than in those who received VV-ECMO (VV-ECMO vs 
eCPR: risk difference [RD] -32% [95% CI -49 to -15]; p&lt;0·001) but not VA-ECMO 
(VA-ECMO vs eCPR -8% [-22 to 6]; p=0·27).
INTERPRETATION: In our study, only a third of patients were alive without 
moderate-to-severe disability at 6 months after initiation of ECMO. The finding 
that disability was common across all areas of functioning points to the need 
for long-term, multidisciplinary care and support for surviving patients who 
have had ECMO. Further studies are needed to understand the 180-day and 
longer-term prognosis of patients with different diagnoses receiving different 
modes of ECMO, which could have important implications for the selection of 
patients for ECMO and management strategies in the ICU.
FUNDING: The National Health and Medical Research Council of Australia.

Copyright © 2022 Elsevier Ltd. All rights reserved.

DOI: 10.1016/S2213-2600(22)00248-X
PMID: 36174613 [Indexed for MEDLINE]

Conflict of interest statement: Declaration of interests CLH leads the 
bi-national EXCEL registry, with funding from the Australian National Health and 
Medical Research Council (NHMRC) and the Heart Foundation of Australia (HFA), 
holds an NHMRC investigator grant, and is on the executive committee of the 
International ECMO Network (ECMONet). AMH, AJCB, and DJC receive research 
support from NHMRC. AMH, MJB, SB, BJF, NJL, DJC, DJG, IKH, DVP, TVT, and AAU 
received funding for the EXCEL registry from NHMRC and HFA. DB is Chair of the 
Executive Committee of ECMONet and President-elect of ELSO, receives research 
support from ALung Technologies, and has been on medical advisory boards for 
Abiomed, Xenios, Medtronic, and Cellenkos. DJC holds an NHMRC practitioner 
fellowship. EF is on the executive committee of ECMONet and the steering 
committee of the Extracorporeal Life Support Organization (ELSO). JFF and VAP 
are on the Executive Committee of ECMONet. JFF is President of the Asia-Pacific 
Chapter of ELSO, Chair of the Queensland Cardiovascular Research Network, 
co-founder of BiVACOR, and receives research support from Xenios, Mallenkrodt 
Getinge, and MERA (all ECMO companies). DS received research support from a HFA 
fellowship. AAU is on the executive committee of the Australian and New Zealand 
Intensive Care Society Clinical Trials Group. All other authors declare no 
competing interests.


18. Eur J Cardiothorac Surg. 2020 Sep 1;58(3):519-527. doi: 10.1093/ejcts/ezaa089.

Outcome of extracorporeal membrane oxygenation support in patients with liver 
cirrhosis: a nationwide population-based cohort study.

Chou AH(1), Wu VC(2), Chen DY(2), Hung KC(2), Chang SH(2)(3), Chu PH(2), Chen 
SW(4).

Author information:
(1)Department of Anesthesiology, Chang Gung Memorial Hospital, Linkou Medical 
Center, Chang Gung University, Taoyuan City, Taiwan.
(2)Department of Cardiology, Chang Gung Memorial Hospital, Linkou Medical 
Center, Taoyuan City, Taiwan.
(3)Center for Big Data Analytics and Statistics, Chang Gung Memorial Hospital, 
Linkou Medical Center, Taoyuan City, Taiwan.
(4)Department of Surgery, Division of Thoracic and Cardiovascular Surgery, Chang 
Gung Memorial Hospital, Linkou Medical Center, Chang Gung University, Taoyuan 
City, Taiwan.

Erratum in
    Eur J Cardiothorac Surg. 2020 Sep 1;58(3):665.

OBJECTIVES: Extracorporeal membrane oxygenation (ECMO) is used for life support 
in patients with liver cirrhosis (LC). However, there have been no studies 
evaluating the outcome of ECMO support in patients with LC.
METHODS: Using Taiwan's National Health Insurance (NHI) database, we 
retrospectively evaluated patients with LC who received veno-venous or 
veno-arterial ECMO between 1 January 2000 and 31 December 2013. The outcomes 
included ECMO-related complications, in-hospital mortality, all-cause mortality 
and long-term outcomes in patients with and without LC.
RESULTS: A total of 7003 patients who received ECMO, of whom 233 (3.3%) had LC, 
were eligible for analysis. The LC patients who received ECMO support had a 
significantly higher risk of in-hospital mortality than the non-LC group (76.4% 
vs 60.7%; odds ratio 1.97; 95% confidence interval 1.44-2.70). The LC group also 
had a higher risk of complications, including de novo dialysis and massive blood 
transfusion with >10 units of red blood cells. Patients ≥65 years of age, 
patients with respiratory disease, patients with hypoalbuminaemia and liver 
transplant patients had higher in-hospital and 1-year mortality. The mortality 
rates for patients with 2 or more risk factors were 90.3% and 95.8%, 
respectively. LC was associated with a higher incidence of all-cause mortality 
and liver-related outcomes during follow-up.
CONCLUSIONS: Our findings raise questions regarding the utility of ECMO for LC 
patients, especially when >2 risk factors have been identified. ECMO support for 
LC patients should be used with caution and with careful patient selection.

© The Author(s) 2020. Published by Oxford University Press on behalf of the 
European Association for Cardio-Thoracic Surgery. All rights reserved.

DOI: 10.1093/ejcts/ezaa089
PMID: 32282923 [Indexed for MEDLINE]


19. Anaesthesia. 2022 Oct;77(10):1137-1151. doi: 10.1111/anae.15806. Epub 2022 Jul 
21.

Invasive mechanical ventilation in patients with acute respiratory distress 
syndrome receiving extracorporeal support: a narrative review of strategies to 
mitigate lung injury.

Zochios V(1)(2), Brodie D(3)(4), Shekar K(5)(6)(7), Schultz MJ(8)(9)(10)(11), 
Parhar KKS(12).

Author information:
(1)Department of Cardiothoracic Critical Care Medicine and ECMO, Glenfield 
Hospital, University Hospitals of Leicester National Health Service Trust, 
Leicester, UK.
(2)Department of Cardiovascular Sciences, University of Leicester, UK.
(3)Columbia University College of Physicians and Surgeons, New York, NY, USA.
(4)Centre for Acute Respiratory Failure, New York-Presbyterian Hospital, New 
York, NY, USA.
(5)Adult Intensive Care Services and Critical Care Research Group, The Prince 
Charles Hospital, Brisbane, QLD, Australia.
(6)Institute of Health and Biomedical Innovation, Queensland University of 
Technology, Brisbane, QLD, Australia.
(7)Faculty of Medicine, University of Queensland, Brisbane and Bond University, 
Goldcoast, QLD, Australia.
(8)Department of Intensive Care, Amsterdam University Medical Centres, 
Amsterdam, the Netherlands.
(9)Mahidol-Oxford Tropical Medicine Research Unit, Mahidol University, Bangkok, 
Thailand.
(10)Nuffield Department of Medicine, Oxford University, Oxford, UK.
(11)Department of Medical Affairs, Hamilton Medical AG, Bonaduz, Switzerland.
(12)Department of Critical Care Medicine, University of Calgary and Alberta 
Health Services, Calgary, AB, Canada.

Veno-venous extracorporeal membrane oxygenation is indicated in patients with 
acute respiratory distress syndrome and severely impaired gas exchange despite 
evidence-based lung protective ventilation, prone positioning and other parts of 
the standard algorithm for treating such patients. Extracorporeal support can 
facilitate ultra-lung-protective ventilation, meaning even lower volumes and 
pressures than standard lung-protective ventilation, by directly removing carbon 
dioxide in patients needing injurious ventilator settings to maintain sufficient 
gas exchange. Injurious ventilation results in ventilator-induced lung injury, 
which is one of the main determinants of mortality in acute respiratory distress 
syndrome. Marked reductions in the intensity of ventilation to the lowest 
tolerable levels under extracorporeal support may be achieved and could thereby 
potentially mitigate ventilator-induced lung injury and theoretically patient 
self-inflicted lung injury in spontaneously breathing patients with high 
respiratory drive. However, the benefits of this strategy may be counterbalanced 
by the use of continuous deep sedation and even neuromuscular blocking drugs, 
which may impair physical rehabilitation and impact long-term outcomes. There 
are currently a lack of large-scale prospective data to inform optimal invasive 
ventilation practices and how to best apply a holistic approach to patients 
receiving veno-venous extracorporeal membrane oxygenation, while minimising 
ventilator-induced and patient self-inflicted lung injury. We aimed to review 
the literature relating to invasive ventilation strategies in patients with 
acute respiratory distress syndrome receiving extracorporeal support and discuss 
personalised ventilation approaches and the potential role of adjunctive 
therapies in facilitating lung protection.

© 2022 Association of Anaesthetists.

DOI: 10.1111/anae.15806
PMID: 35864561 [Indexed for MEDLINE]


20. J Cardiovasc Surg (Torino). 2019 Feb;60(1):128-135. doi: 
10.23736/S0021-9509.18.10283-7. Epub 2018 Apr 3.

Further options and survival results after failure following extracorporeal life 
support implantation.

Rupprecht L(1), Camboni D(1), Philipp A(1), Lunz D(1), Müller T(1), Schmid C(2), 
Keyser A(1).

Author information:
(1)Department of Cardiothoracic Surgery, University Medical Center, Regensburg, 
Germany.
(2)Department of Cardiothoracic Surgery, University Medical Center, Regensburg, 
Germany - christof.schmid@ukr.de.

BACKGROUND: A retrospective study was designed to analyze the outcome of 
patients with extracorporeal life support (ECLS) who needed a consecutive 
cardiac or pulmonary support system.
METHODS: From 2006 to 2016, 93 out of 587 patients with their age ranging from 
2.4 to 77.3 years required an exchange of an ECLS by another mechanical support 
system. Sixty-one patients were inhospital cases, 39 patients were referred with 
ECLS from other institutions by ambulance car (N.=15) or helicopter (N.=24). 
Sixty-five patients came from internal medicine wards, of which 38 patients had 
CPR, whereas 24 patients suffered postcardiotomy failure with CPR in 11 cases. 
Ten patients were referred from other hospitals for failure to wean from ECLS.
RESULTS: Leading symptoms were continuing cardiac failure in 43 patients (46%) 
and ongoing respiratory failure after cardiac recovery in 50 patients (54%). 
Patients with cardiac failure underwent implantation of a ventricular assist 
device (N.=36) or remained on long-term ECLS (N.=7) until a donor organ for 
heart transplantation was available (mean waiting time 43 days). Respiratory 
failure was treated by veno-venous ECMO (N.=34) or vav-ECMO (N.=16). Overall 
inhouse survival was 50.5% (N.=47). Only 22.6% of patients (N.=21) died during 
ongoing support. In contrast, 26.9% of patients (N.=25) deceased 35+/-51 days 
after weaning from vv- or vav-ECMO. Major reasons of death were multi-organ 
failure in 16 patients, cerebral hypoxia in 12 patients, sepsis in 10 patients, 
and intractable ow output in 5 patients.
CONCLUSIONS: Despite a switch from ECLS to another mechanical support system, 
survival remains limited as irreversible multi-organ failure and sepsis still 
jeopardize the patients' life.

DOI: 10.23736/S0021-9509.18.10283-7
PMID: 29616522 [Indexed for MEDLINE]


21. Eur J Clin Microbiol Infect Dis. 2018 Jul;37(7):1251-1257. doi: 
10.1007/s10096-018-3241-7. Epub 2018 Apr 6.

Invasive pulmonary aspergillosis is associated with adverse clinical outcomes in 
critically ill patients receiving veno-venous extracorporeal membrane 
oxygenation.

Rodriguez-Goncer I(1), Thomas S(2), Foden P(3), Richardson MD(4)(5), Ashworth 
A(6), Barker J(6), Geraghty CG(7), Muldoon EG(8)(9)(10), Felton TW(11)(12)(13).

Author information:
(1)Infectious Diseases Department, Wythenshawe Hospital, Manchester University 
NHS Foundation Trust, Manchester, UK.
(2)Microbiology Department, Wythenshawe Hospital, Manchester University NHS 
Foundation Trust, Manchester, UK.
(3)Medical Statistics Department, Wythenshawe Hospital, Manchester University 
NHS Foundation Trust, Manchester, UK.
(4)Mycology Reference Centre, Wythenshawe Hospital, Manchester University NHS 
Foundation Trust, Manchester, UK.
(5)Division of Infection, Immunity and Respiratory Medicine, The University of 
Manchester, Manchester Academic Health Science Centre, Manchester, UK.
(6)Cardiothoracic Critical Care Unit, Wythenshawe Hospital, Manchester 
University NHS Foundation Trust, Manchester, UK.
(7)Manchester Medical School, University of Manchester, Manchester, UK.
(8)Infectious Diseases Department, Wythenshawe Hospital, Manchester University 
NHS Foundation Trust, Manchester, UK. EavanMuldoon@mater.ie.
(9)Division of Infection, Immunity and Respiratory Medicine, The University of 
Manchester, Manchester Academic Health Science Centre, Manchester, UK. 
EavanMuldoon@mater.ie.
(10)Infectious Diseases Department, Mater Misericordiae University Hospital, 
Eccles Street, Dublin 7, D07 R2WY, Ireland. EavanMuldoon@mater.ie.
(11)Division of Infection, Immunity and Respiratory Medicine, The University of 
Manchester, Manchester Academic Health Science Centre, Manchester, UK. 
timothy.felton@manchester.ac.uk.
(12)Cardiothoracic Critical Care Unit, Wythenshawe Hospital, Manchester 
University NHS Foundation Trust, Manchester, UK. 
timothy.felton@manchester.ac.uk.
(13)Acute Intensive Care Unit, Wythenshawe Hospital, Manchester University NHS 
Foundation Trust, Southmoor Road, Manchester, M23 9LT, UK. 
timothy.felton@manchester.ac.uk.

To identify the incidence, risk factors and impact on long-term survival of 
invasive pulmonary aspergillosis (IPA) and Aspergillus colonisation in patients 
receiving vv-extracorporeal membrane oxygenation (ECMO). A retrospective 
evaluation was performed of patients receiving vv-ECMO at a tertiary hospital in 
Manchester (UK) between January 2012 and December 2016. Data collected included 
epidemiological data, microbiological cultures, radiographic findings and 
outcomes. Cases were classified as proven IPA, putative IPA or Aspergillus 
colonisation according to a validated clinical algorithm. One hundred 
thirty-four patients were supported with vv-ECMO, median age of 45.5 years 
(range 16.4-73.4). Ten (7%) patients had putative IPA and nine (7%) had 
Aspergillus colonisation. Half of the patients with putative IPA lacked 
classical host risk factors for IPA. The median number of days on ECMO prior to 
Aspergillus isolation was 5 days. Immunosuppression and influenza A infection 
were significantly associated with developing IPA in a logistic regression 
model. Cox regression model demonstrates a three times greater hazard of death 
associated with IPA. Overall 6-month mortality rate was 38%. Patients with 
putative IPA and colonised patients had a 6-month mortality rate of 80 and 11%, 
respectively. Immunosuppression and influenza A infection are independent risk 
factors for IPA. IPA, but not Aspergillus colonisation, is associated with high 
long-term mortality in patients supported with vv-ECMO.

DOI: 10.1007/s10096-018-3241-7
PMCID: PMC6015116
PMID: 29623451 [Indexed for MEDLINE]

Conflict of interest statement: The authors declare that they have no conflict 
of interest.


22. Perfusion. 2022 Jul;37(5):533-536. doi: 10.1177/02676591211003237. Epub 2021 Mar 
29.

Mitral valve replacement through mini sternotomy after long ECMO course: Case 
report.

Abdalghafoor T(1), Sarhan H(1), Kindawi A(1).

Author information:
(1)Department of Cardiothoracic Surgery, Heart Hospital, Hamad Medical 
Corporation, Doha, Qatar.

INTRODUCTION: Mitral regurgitation (MR) is defined as an abnormal reversal of 
blood flow from the left ventricle to the left atrium (LA). It is caused by 
disruption in any part of the mitral valve apparatus. Surgical intervention 
remains the mainstay of management for severe cases.
CASE SUMMARY: We are reporting a case of pneumonia with severe sepsis, that had 
a complicated hospital course. The patient developed multi-organ failure. 
Echocardiography on admission showed severe mitral regurgitation. He required 
early mechanical ventilation and then Veno-venous Extracorporeal Membrane 
Oxygenation (VV-ECMO) over 29 days. He might be the first case of Coronavirus 
Disease 2019 (COVID-19) in our hospital. Mitral valve replacement was done after 
stabilization of the patient and weaning from the ECMO.
DISCUSSION: Our report demonstrates that the use of a long term VV-ECMO as a 
bridge for stabilization, facilitates management of the critically ill 
respiratory failure patient with severe MR and patient outcomes. Still the 
long-term results and the optimal timing of intervention need more research to 
define.
CONCLUSION: Our report demonstrates that the use of a long term VV ECMO 
facilitates management of patients with respiratory failure associated with 
severe MR. Future studies focusing on stabilizing such patients, might help to 
define the optimal timing for intervention in these patients and the long-term 
outcome.

DOI: 10.1177/02676591211003237
PMID: 33779404 [Indexed for MEDLINE]


23. Cas Lek Cesk. 2023 Winter;161(7-8):321-324.

The use of extracorporeal membrane oxygenation in the treatment of critical 
course of pneumonia.

[Article in English]

Genzor S, Šimek M, Jakubec P, Pobeha P, Mizera J, Vykopal M, Kiml J, Sova M.

Extracorporeal membrane oxygenation is the highest form of resuscitation care in 
management of patients with respiratory failure. In the case of acute 
respiratory distress syndrome, the veno-venous setting is more often used. ECMO 
support enables, in case of lung function failure, to obtain the necessary time 
for the onset of the causal treatment effect or is used as a bridge to 
transplantation Mortality of the patients varies according to the underlying 
cause and presence of risk factors (e.g., age, complications or comorbid 
diseases). The onset of the COVID-19 pandemic has led to a significant increase 
in the need for ECMO. The quality of life of patients after ECMO is 
significantly reduced, but most patients do not experience permanent disability.

PMID: 36868842 [Indexed for MEDLINE]


24. Thorac Cardiovasc Surg. 2021 Apr;69(3):240-245. doi: 10.1055/s-0040-1714071. 
Epub 2020 Aug 19.

Preliminary Results of Extracorporeal Membrane Oxygenation Assisted Tracheal 
Sleeve Pneumonectomy for Cancer.

Spaggiari L(1)(2), Sedda G(1), Petrella F(1)(2), Venturino M(3), Rossi F(4), 
Guarize J(1), Galetta D(1), Casiraghi M(1), Iacono GL(1), Bertolaccini L(1), 
Alamanni F(4)(5).

Author information:
(1)Department of Thoracic Surgery, IEO, Istituto Europeo di Oncologia, IRCCS, 
Milan, Italy.
(2)Department of Oncology and Hemato-Oncology, University of Milan, Milano, 
Italy.
(3)Department of Anesthesiology, IEO, Istituto Europeo di Oncologia, IRCCS, 
Milan, Italy.
(4)Department of Cardiovascular Surgery, Centro Cardiologico Monzino IRCCS, 
Milano, Italy.
(5)Department of Clinical Sciences and Community Health, University of Milan, 
Milano, Italy.

OBJECTIVE: Tracheal sleeve pneumonectomy is a challenge in lung cancer 
management and in achieving long-term oncological results. In November 2018, we 
started a prospective study on the role of extracorporeal membrane oxygenation 
(ECMO) in tracheal sleeve pneumonectomy. We aim to present our preliminary 
results.
METHODS: From November 2018 to November 2019, six patients (three men and three 
women; median age: 61 years) were eligible for tracheal sleeve pneumonectomy for 
lung cancer employing the veno-venous ECMO during tracheobronchial anastomosis.
RESULTS: Only in one patient, an intrapericardial pneumonectomy without ECMO 
support was performed, but cannulas were maintained during surgery. The median 
length of surgery was 201 minutes (range: 162-292 minutes), and the average 
duration of the apneic phase was 38 minutes (range: 31-45 minutes). No 
complications correlated to the positioning of the cannulas were recorded. There 
was only one major postoperative complication (hemothorax). At the time of 
follow-up, all patients were alive; one patient alive with bone metastasis was 
being treated with radiotherapy.
CONCLUSION: ECMO-assisted oncological surgery was rarely described, and its 
advantages include hemodynamic stability with low bleeding complications and a 
clean operating field. As suggested by our preliminary data, ECMO-assisted could 
be a useful alternative strategy in select lung cancer patients.

Thieme. All rights reserved.

DOI: 10.1055/s-0040-1714071
PMID: 32814351 [Indexed for MEDLINE]

Conflict of interest statement: None.


25. J Crit Care. 2022 Dec;72:154162. doi: 10.1016/j.jcrc.2022.154162. Epub 2022 Oct 
8.

The impact of obesity on the outcome of severe SARS-CoV-2 ARDS in a high volume 
ECMO centre: ECMO and corticosteroids support the obesity paradox.

Balik M(1), Svobodova E(2), Porizka M(2), Maly M(2), Brestovansky P(2), Volny 
L(2), Brozek T(2), Bartosova T(2), Jurisinova I(2), Mevaldova Z(2), Misovic 
O(2), Novotny A(2), Horejsek J(2), Otahal M(2), Flaksa M(2), Stach Z(2), Rulisek 
J(2), Trachta P(2), Kolman J(2), Sachl R(2), Kunstyr J(2), Kopecky P(2), Romaniv 
S(2), Huptych M(3), Svarc M(4), Hodkova G(4), Fichtl J(4), Mlejnsky F(4), Grus 
T(5), Belohlavek J(6), Lips M(2), Blaha J(2).

Author information:
(1)Department of Anesthesiology and Intensive Care, 1(st) Faculty of Medicine, 
Charles University and General University Hospital in Prague, Czech Republic. 
Electronic address: martin.balik@vfn.cz.
(2)Department of Anesthesiology and Intensive Care, 1(st) Faculty of Medicine, 
Charles University and General University Hospital in Prague, Czech Republic.
(3)Czech Institute of Informatics, Robotics and Cybernetics (CIIRC), Czech 
Technical University, Prague, Czech Republic.
(4)Perfusion Unit, Department of Cardiovascular Surgery, 1(st) Faculty of 
Medicine, Charles University and General University Hospital in Prague, Czech 
Republic.
(5)Department of Cardiovascular Surgery, 1(st) Faculty of Medicine, Charles 
University and General University Hospital in Prague, Czech Republic.
(6)2(nd) Department of Medicine, 1(st) Faculty of Medicine, Charles University 
and General University Hospital in Prague, Czech Republic.

PURPOSE: The aim was to verify the impact of obesity on the long-term outcome of 
patients with severe SARS-CoV-2 ARDS.
MATERIALS AND METHODS: The retrospective study included patients admitted to the 
high-volume ECMO centre between March 2020 and March 2022. The impact of body 
mass index (BMI), co-morbidities and therapeutic measures on the short and 
90-day outcomes was analysed.
RESULTS: 292 patients were included, of whom 119(40.8%) were treated with 
veno-venous ECMO cannulated mostly (73%) in a local hospital. 58.5% were obese 
(64.7% on ECMO), the ECMO was most frequent in BMI > 40(49%). The ICU mortality 
(36.8% for obese vs 33.9% for the non-obese, p = 0.58) was related to ECMO only 
for the non-obese (p = 0.04). The 90-day mortalities (48.5% obese vs 45.5% 
non-obese, p = 0.603) of the ECMO and non-ECMO patients were not significantly 
influenced by BMI (p = 0.47, p = 0.771, respectively). The obesity associated 
risk factors for adverse outcome were age <50 (RR 2.14) and history of chronic 
immunosuppressive therapy (RR 2.11, p = 0.009). The higher dosage of steroids 
(RR 0.57, p = 0.05) associated with a better outcome.
CONCLUSIONS: The high incidence of obesity was not associated with worse short 
and long-term outcomes. ECMO in obese patients together with the use of steroids 
in the later stage of ARDS may improve survival.

Copyright © 2022 Elsevier Inc. All rights reserved.

DOI: 10.1016/j.jcrc.2022.154162
PMCID: PMC9547545
PMID: 36219946 [Indexed for MEDLINE]

Conflict of interest statement: Conflict of interest None.


26. Minerva Pediatr (Torino). 2022 Oct;74(5):537-544. doi: 
10.23736/S2724-5276.20.05725-4. Epub 2020 Sep 22.

Extracorporeal membrane oxygenation for immunocompromised children with acute 
respiratory distress syndrome: a French referral center cohort.

Robert B(1), Guellec I(1), Jegard J(1), Jean S(1), Guilbert J(1), Soreze Y(1), 
Starck J(1), Piloquet JE(1), Leger PL(1), Rambaud J(2).

Author information:
(1)Pediatric and Neonatal Intensive Care Unit, Armand-Trousseau Hospital, 
Sorbonne University, Paris, France.
(2)Pediatric and Neonatal Intensive Care Unit, Armand-Trousseau Hospital, 
Sorbonne University, Paris, France - jerome.rambaud@aphp.fr.

BACKGROUND: Immunocompromised children are likely to develop a refractory acute 
respiratory distress syndrome (ARDS). The usefulness of providing extracorporeal 
life support (ECLS) to these patients is a subject of debate. The aim of our 
study was to report the outcomes and to compare factors associated with 
mortality between immunocompromised and non-immunocompromised children supported 
with veno-venous ECMO.
METHODS: We performed a retrospective monocentric study in the French pediatric 
ECMO center of Armand Trousseau Hospital, including all pediatric patients aged 
from 1 month to 18 years requiring ECLS for ARDS.
RESULTS: Between 2007 and 2018, one hundred and eleven (111) patients underwent 
ECMO for respiratory failure; among them twenty-five (25) were 
immunocompromised. Survival rate at 6 months after intensive care discharge was 
significantly lower for immunocompromised patients compared to 
non-immunocompromised ones (41.7% vs. 62.8%; P=0.0.04). ARDS severity was 
similar between the 2 groups. Fungal pneumonias were reported only in 
immunocompromised patients (12.5% versus 0% in the control group; P=0.0.001). 
Bleeding complications were significantly more frequent in the immunocompromised 
group and blood product transfusions were also more frequently required in this 
group.
CONCLUSIONS: Six months after intensive care discharge, survival rate of 
immunocompromised children supported with ECMO for pediatric ARDS is lower than 
for non-immunocompromised patients. But the expectation for a favorable outcome 
is real and it is worth it if their condition is likely to be compatible with a 
good long-term quality of life.

DOI: 10.23736/S2724-5276.20.05725-4
PMID: 32960001 [Indexed for MEDLINE]


27. Artif Organs. 2018 Mar;42(3):254-262. doi: 10.1111/aor.13010. Epub 2017 Nov 19.

Retrieval of Adult Patients on Extracorporeal Membrane Oxygenation by an 
Intensive Care Physician Model.

Burrell AJC(1)(2), Pilcher DV(1)(2), Pellegrino VA(1)(2), Bernard SA(1)(2).

Author information:
(1)The Intensive Care Unit, The Alfred Hospital, Melbourne, Victoria, Australia.
(2)Department of Epidemiology and Preventive Medicine, School of Public Health, 
Monash University, Melbourne, Victoria, Australia.

The optimal staffing model during the inter-hospital transfer of patients on 
extracorporeal membrane oxygenation (ECMO) is not known. We report the 
complications and outcomes of patients who were commenced on ECMO at a referring 
hospital by intensive care physicians and compare these findings with patients 
who had ECMO established at an ECMO center in Australia. This was a single 
center, retrospective observational study based on a prospectively collected 
ECMO database from Melbourne, Australia. Patients with severe cardiac and/or 
respiratory failure failing conventional supportive treatment between 2007-2013 
were placed on ECMO via a physician-led model of ECMO retrieval, including two 
intensivists in a four person team, using percutaneous ECMO cannulation. 
Patients (198) underwent ECMO over the study period, of which 31% were 
retrieved. Veno-venous (VV)-ECMO and veno-arterial (VA)-ECMO accounted for 27 
and 73% respectively. The VA-ECMO patients had more intra-transport 
interventions compared with VV-ECMO transported patients, but none resulting in 
serious morbidity or death. There was no overall difference in survival at 6 
months between retrieved and ECMO center patients: VV-ECMO (75 vs. 70%, 
P = 0.690) versus VA-ECMO (70 vs. 68%, P = 1.000). An intensive care 
physician-led team was able to safely place all critically ill patients on ECMO 
and retrieve them to an ECMO center. This may be an appropriate staffing model 
for ECMO retrieval.

© 2017 International Center for Artificial Organs and Transplantation and Wiley 
Periodicals, Inc.

DOI: 10.1111/aor.13010
PMID: 29152759 [Indexed for MEDLINE]


28. Europace. 2020 Jan 1;22(1):133-138. doi: 10.1093/europace/euz283.

Transcatheter aspiration of large pacemaker and implantable 
cardioverter-defibrillator lead vegetations facilitating safe transvenous lead 
extraction.

Starck CT(1)(2)(3), Schaerf RHM(4)(5), Breitenstein A(6), Najibi S(4), Conrad 
J(4), Berendt J(4), Esmailian F(5), Eulert-Grehn J(1)(2), Dreizler T(1), Falk 
V(1)(2)(7).

Author information:
(1)Department of Cardiothoracic and Vascular Surgery, German Heart Center 
Berlin, Augustenburger Platz 1, Berlin, Germany.
(2)German Center of Cardiovascular Research (DZHK), Partner Site Berlin, Berlin, 
Germany.
(3)Steinbeis University Berlin, Institute (STI) of Cardiovascular Perfusion, 
Berlin, Germany.
(4)Providence Saint Joseph Medical Center, 2601 West Alameda, Suite 404, 
Burbank, CA, USA.
(5)Smidt Heart Institute, Cedars Sinai Medical Center, Los Angeles, CA, USA.
(6)Clinic of Cardiology, University Hospital Zurich, Zurich, Switzerland.
(7)Clinic of Cardiac Surgery, University Hospital Charité Berlin, Berlin, 
Germany.

AIMS: Treatment of patients with systemic cardiac implantable electronic device 
(CIED) infection with large lead vegetations is challenging and associated with 
relevant morbidity and mortality. To avoid complications from open surgical 
extraction, a novel approach with percutaneous aspiration of large vegetations 
prior to transvenous lead extraction was instituted. The results of this 
treatment concept were retrospectively analysed in this multicentre study.
METHODS AND RESULTS: One hundred and one patients [mean age 68.2 ± 13.1 (30-92) 
years] were treated in four centres for endovascular CIED infection with large 
lead vegetations. Mean lead vegetation size was 30.7 ± 13.5 mm. Two hundred and 
forty-seven leads were targeted for extraction (170 pacemaker leads, 77 
implantable cardioverter-defibrillator leads). Mean lead implant duration was 
81.7 (1-254) months. The transcatheter aspiration system with a specialized long 
venous drainage cannula and a funnel-shaped tip was based on a veno-venous 
extracorporeal circuit with an in-line filter. The aspiration of vegetations 
showed complete procedural success in 94.0% (n = 95), partial success in 5.0% 
(n = 5). Three major complications (3.0%) were encountered. Complete procedural 
success (per lead) of the subsequently performed transvenous lead extraction 
procedure was 99.2% (n = 245). Thirty-day mortality was 3.0% (n = 3). Five 
patients (5.0%) died in the further course on Days 51, 54, 68, 134, and 182 
post-procedure (septic complications: n = 4; heart failure: n = 1).
CONCLUSION: The percutaneous aspiration procedure is highly effective and is 
associated with a low complication profile. The aspiration of vegetations 
immediately prior and during the lead extraction procedure may avoid septic 
embolization into the pulmonary circulation. This may potentially lead to a 
long-term survival benefit.

© The Author(s) 2019. Published by Oxford University Press on behalf of the 
European Society of Cardiology.

DOI: 10.1093/europace/euz283
PMID: 31638648 [Indexed for MEDLINE]


29. Sci Rep. 2022 Oct 19;12(1):17423. doi: 10.1038/s41598-022-21475-y.

Prevalence of acute neurological complications and pathological neuroimaging 
findings in critically ill COVID-19 patients with and without VV-ECMO treatment.

Ippolito A(#)(1), Urban H(#)(2), Ghoroghi K(3), Rosbach N(4), Lingwal N(5), Adam 
EH(1), Friedrichson B(1), Steinbicker AU(1), Hattingen E(3), Wenger KJ(6).

Author information:
(1)Institute of Anesthesiology, Intensive Care Medicine and Pain Therapy, 
University Hospital Frankfurt, Frankfurt, Germany.
(2)Institute of Neurology, University Hospital Frankfurt, Frankfurt, Germany.
(3)Institute of Neuroradiology, University Hospital Frankfurt, Goethe 
University, Schleusenweg 2-16, 60528, Frankfurt, Germany.
(4)Institute of Diagnostic and Interventional Radiology, University Hospital 
Frankfurt, Frankfurt, Germany.
(5)Institute of Biostatistics and Mathematical Modeling, Goethe University, 
Frankfurt, Germany.
(6)Institute of Neuroradiology, University Hospital Frankfurt, Goethe 
University, Schleusenweg 2-16, 60528, Frankfurt, Germany. 
katharina.wenger@kgu.de.
(#)Contributed equally

Acute brain injuries such as intracerebral hemorrhage (ICH) and ischemic stroke 
have been reported in critically ill COVID-19 patients as well as in patients 
treated with veno-venous (VV)-ECMO independently of their COVID-19 status. The 
purpose of this study was to compare critically ill COVID-19 patients with and 
without VV-ECMO treatment with regard to acute neurological symptoms, 
pathological neuroimaging findings (PNIF) and long-term deficits. The single 
center study was conducted in critically ill COVID-19 patients between February 
1, 2020 and June 30, 2021. Demographic, clinical and laboratory parameters were 
extracted from the hospital's databases. Retrospective imaging modalities 
included head computed tomography (CT) and magnetic resonance imaging (MRI). 
Follow-up MRI and neurological examinations were performed on survivors 
> 6 months after the primary occurrence. Of the 440 patients, 67 patients 
received VV-ECMO treatment (15%). Sixty-four patients (24 with VV-ECMO) 
developed acute neurological symptoms (pathological levels of arousal/brain stem 
function/motor responses) during their ICU stay and underwent neuroimaging with 
brain CT as the primary modality. Critically ill COVID-19 patients who received 
VV-ECMO treatment had a significantly lower survival during their hospital stay 
compared to those without (p < 0.001). Among patients treated with VV-ECMO, 10% 
showed acute PNIF in one of the imaging modalities during their ICU stay (vs. 4% 
of patients in the overall COVID-19 ICU cohort). Furthermore, 9% showed primary 
or secondary ICH of any severity (vs. 3% overall), 6% exhibited severe ICH (vs. 
1% overall) and 1.5% were found to have non-hemorrhagic cerebral infarctions 
(vs. < 1% overall). There was a weak, positive correlation between patients 
treated with VV-ECMO and the development of acute neurological symptoms. 
However, the association between the VV-ECMO treatment and acute PNIF was 
negligible. Two survivors (one with VV-ECMO-treatment/one without) showed 
innumerable microhemorrhages, predominantly involving the juxtacortical white 
matter. None of the survivors exhibited diffuse leukoencephalopathy. Every 
seventh COVID-19 patient developed acute neurological symptoms during their ICU 
stay, but only every twenty-fifth patient had PNIF which were mostly ICH. 
VV-ECMO was found to be a weak risk factor for neurological complications 
(resulting in a higher imaging rate), but not for PNIF. Although logistically 
complex, repeated neuroimaging should, thus, be considered in all critically ill 
COVID-19 patients since ICH may have an impact on the treatment decisions and 
outcomes.

© 2022. The Author(s).

DOI: 10.1038/s41598-022-21475-y
PMCID: PMC9579632
PMID: 36261436 [Indexed for MEDLINE]

Conflict of interest statement: The authors declare no competing interests.


30. Heart Vessels. 2015 May;30(3):410-5. doi: 10.1007/s00380-014-0487-6. Epub 2014 
Mar 7.

ECMO for pulmonary rescue in an adult with amiodarone-induced toxicity.

Benassi F(1), Molardi A, Righi E, Santangelo R, Meli M.

Author information:
(1)Dipartimento Cardio-Nefro-Polmonare, Unità complessa di Cardiochirurgia, 
Azienda Ospedaliero-Universitaria di Parma, Via Gramsci No 14, 43126, Parma, 
Italy, filippo.benassi@libero.it.

Amiodarone is a highly effective antiarrhythmic agent. Unfortunately 
amiodarone-induced pulmonary toxicity is described for medium-long term therapy. 
We describe a case of a 65-year-old man admitted to our department for 
breathlessness and with a history of recurrent episodes of atrial fibrillation 
for which he had been receiving amiodarone (200 mg/day) since 2008. Despite 
diuretic therapy, along with aspirin, statins and antibiotics the patient 
continued to complain of severe dyspnea and had a moderate fever. Thus, 
diagnostic hypotheses different from acute cardiac failure were considered, in 
particular non-cardiogenic causes of pulmonary infiltrates. Following suspicion 
of amiodarone-induced pulmonary toxicity, the drug was discontinued and 
corticosteroid therapy was initiated. Due to the deterioration of the clinical 
picture, we proceeded to intubation. After few hours from intubation we were 
forced to institute a veno-venous extracorporeal membrane oxygenation due to the 
worsening of pulmonary function. The patient's clinical condition improved which 
allowed us to remove the ECMO after 15 days of treatment. Indications for use of 
ECMO have expanded considerably. To our knowledge this is the first successful, 
reported article of a veno-venous ECMO used to treat amiodarone-induced toxicity 
in an adult. In patients with severe but potentially reversible pulmonary 
toxicity caused by amiodarone, extracorporeal life support can maintain 
pulmonary function and vital organ perfusion at the expense of low morbidity, 
while allowing time for drug clearance.

DOI: 10.1007/s00380-014-0487-6
PMCID: PMC7101756
PMID: 24604330 [Indexed for MEDLINE]


31. Eur J Cardiothorac Surg. 2013 Sep;44(3):544-9; discussion 549-50. doi: 
10.1093/ejcts/ezt125. Epub 2013 Mar 10.

Acute lung injury after mechanical circulatory support implantation in patients 
on extracorporeal life support: an unrecognized problem.

Boulate D(1), Luyt CE, Pozzi M, Niculescu M, Combes A, Leprince P, Kirsch M.

Author information:
(1)Assistance Publique-Hôpitaux de Paris, Department of Cardiac and Thoracic 
Surgery, Cardiologic Institute, Hôpital La Pitié-Salpêtrière, Paris, France.

OBJECTIVES: We observed early acute lung injury (ALI) after a switch from 
veno-arterial extracorporeal life support (VA-ECLS) to long-term mechanical 
circulatory support (MCS). The aim of our study was to analyse the frequency, 
impact on mortality and characteristics of patients presenting ALI after MCS 
implantation in the bridge-to-bridge (BTB) strategy.
METHODS: We retrospectively analysed data from 55 consecutive cardiogenic shock 
patients who underwent a BTB strategy between January 2004 and March 2012 in our 
centre. ALI was defined as severe acute respiratory failure (PaO2/FiO2 <200) 
with or without need for iterative VA-ECLS or veno-venous (VV)-exracorporeal 
membrane oxygenation (ECMO) occurring within 48 h of MCS implantation.
RESULTS: ALI was observed in 15 of 55 (27%) patients. Eleven patients required 
VV-ECMO or VA-ECLS and 4 were treated medically. The median (interquartile 
range) duration of support under a long-term device was 47.5 (168.8) days. 
Mortality while on long-term support was significantly higher in patients who 
developed ALI (13 of 15, 87%) than in those who did not (21 of 40, 53%; P = 
0.03). Hazard ratio for death while on support in patients who developed ALI 
when compared with those who did not was 3.390 (95% confidence interval, 
1.636-7.026, P = 0.001). Univariate risk factors for postimplant ALI included: 
signs of pulmonary oedema while under extracorporeal life support (ECLS) during 
the week preceding long-term device implantation; mechanical ventilation, the 
incomplete recovery of renal and hepatic functions and the number of red blood 
cell units transfused at the time of long-term device implantation, and use of 
pulsatile, biventricular support.
CONCLUSIONS: Implantation of a long-term MCS device in patients on ECLS can 
result in severe ALI, which is associated with ominous outcomes. Various 
preimplant risk factors for ALI have been identified and might allow devising 
strategies to prevent this complication.

DOI: 10.1093/ejcts/ezt125
PMID: 23477925 [Indexed for MEDLINE]


32. J Artif Organs. 2021 Sep;24(3):387-391. doi: 10.1007/s10047-020-01225-5. Epub 
2020 Nov 12.

Extracorporeal membrane oxygenation in a patient with newly diagnosed acute 
myeloblastic leukaemia presenting with severe respiratory failure.

Pandey M(1), Peetermans M(2), Doyle AJ(3), Dillon R(3), Meadows CIS(2).

Author information:
(1)Department of Critical Care, Guy's and St Thomas' NHS Foundation Trust, 
London, UK. manish55pandey@gmail.com.
(2)Department of Critical Care, Guy's and St Thomas' NHS Foundation Trust, 
London, UK.
(3)Department of Haematology, Guy's and St Thomas' NHS Foundation Trust, London, 
UK.

Veno-venous extracorporeal membrane oxygenation (ECMO) is typically instituted 
in severe respiratory failure, defined by Lung Injury Score, and caused either 
by pulmonary or extra-pulmonary reversible disease processes. These processes 
will have led to acute worsening of oxygenation and/or respiratory acidosis 
together with an inability to provide safe, lung protective, mechanical 
ventilation. Patients with underlying chronic immunosuppression or 
haematological malignancies treated with ECMO for severe respiratory failure 
have poor short- and long-term functional and survival outcomes. Consequently, 
in many centres, a diagnosis of haematological malignancy is considered a 
contraindication to provision of ECMO support for severe respiratory failure. We 
present a case of a 51-year-old female who attended her local hospital with 
symptoms suggestive of community-acquired pneumonia. Within a few days, there 
was progression to severe respiratory failure, initially managed with invasive 
mechanical ventilation but rapidly deteriorating respiratory failure triggered 
referral for ECMO support. Initial investigations on ECMO demonstrated features 
of acute myeloblastic leukaemia with a superimposed community-acquired 
pneumonia. This was successfully managed with supportive treatment alongside 
mechanical respiratory therapy and targeted chemotherapy, achieving complete 
remission and full functional recovery.

© 2020. The Japanese Society for Artificial Organs.

DOI: 10.1007/s10047-020-01225-5
PMID: 33180228 [Indexed for MEDLINE]


33. Dev Period Med. 2015 Jan-Mar;19(1):120-6.

Surgeon's viewpoint on lung transplantation in cystic fibrosis patients - 
preliminary report.

Kubisa B(1), Piotrowska M, Milczewska J, Bielewicz M, Pieróg J, Kozak A, 
Czarnecka M, Wójcik N, Wasilewski P, Feledyk G, Kubisa A, Brykczyński M, 
Sielicki P, Grodzki T.

Author information:
(1)Thoracic Surgery and Transplantation Department,Pomeranian Medical University 
of Szczecin, Alfreda Sokołowskiego Street 11, 70-891 Szczecin-Zdunowo, Poland, 
e-mail: abkubisa@hotmail.com.

INTRODUCTION: The surgeon's viewpoint on a patient with cystic fibrosis differs 
from that of a pediatrician or internist. The problems a cystic fibrosis 
specialist encounters are different from those faced by the surgeon who takes 
over the patient in a very advanced, often terminal stage of the disease. Hence, 
the main problem for the surgeon is the decision concerning the surgery (lung 
transplantation, pneumonectomy, lobectomy). It is, therefore, important to lay 
down fundamental and appropriate rules concerning the indications and 
contraindications for lung transplantation, especially in patients with cystic 
fibrosis.
AIM: The aim of this study was to analyze the methods of qualifying and 
preparing patients for surgery, as well as carrying out the procedure of 
transplantation and postoperative short and long-term care.
MATERIAL AND METHODS: The investigation was carried out on 16 patients with 
cystic fibrosis. Three were operated on and 10 were on the waiting list for 
transplantation. Two patients on the waiting list died, one patient was 
disqualified from transplantation. During qualification for lung 
transplantation, strict indications, contraindications and other factors (such 
as blood type, patient's height, coexisting complications) were taken under 
consideration.
RESULTS: All the 3 patients after lung transplantation are alive and under our 
constant surveillance. Ten patients await transplantation, though four of them 
are suspended due to hepatitis C infection. Two patients on the waiting list 
died: one from respiratory insufficiency and the other in the course of bridge 
to-transplant veno-venous extracorporeal membrane oxygenation due to hepatic 
failure. One patient has been disqualified because of cachexia.
CONCLUSIONS: Since lung transplantation is the final treatment of the end-stage 
pulmonary insufficiency in cystic fibrosis patients, the number of such 
procedures in cystic fibrosis is still too low in Poland. The fast development 
of these procedures is highly needed. It is necessary to develop better 
cooperation between different disciplines and specialists, especially between 
pediatricians and surgeons. The correct choice of the suitable moment for lung 
transplantation is crucial for the success of the procedure.

PMID: 26003078 [Indexed for MEDLINE]


34. Medicine (Baltimore). 2019 May;98(22):e15821. doi: 10.1097/MD.0000000000015821.

Transient Budd-Chiari syndrome as an unpredictable complication of 
supradiaphragmatic inferior vena cava reconstruction after blunt thoracic 
trauma: A case report.

Kim JH(1), Baek JH(2).

Author information:
(1)Department of Thoracic and Cardiovascular Surgery, The Daegu Veterans Medical 
center.
(2)Department of Thoracic & Cardiovascular Surgery, College of Medicine, 
Yeungnam University, Daegu, Republic of Korea.

RATIONALE: Supradiaphragmatic inferior vena cava (IVC) injury due to blunt 
thoracic trauma is extremely rare. Budd-Chiari syndrome (BCS) is also rare and 
presents with ascites, abdominal pain, hepatomegaly, leg swelling, and jaundice. 
Its etiology is diverse, and it is rarely caused by trauma.
PATIENT CONCERNS: A 36-year-old man with blunt trauma from a traffic accident 
presented with chest pain. Chest computed (CT) and emergency surgery with CPB 
revealed completely transected supradiaphragmatic inferior vena cava (IVC), 
which reconstruction was essential.
DIAGNOSES: BCS caused by impaired hepatic venous drainage through a 
reconstructed neo-IVC after severe blunt trauma injury to the supradiaphragmatic 
IVC was diagnosed.
INTERVENTION: Hepatic failure, ascites, leg swelling, and jaundice were resolved 
post-insertion of a veno-venous extracorporeal membrane oxygenator (V-V ECMO) 
for hepatic venous drainage, but these clinical symptoms reappeared after ECMO 
removal.
OUTCOME: The patient died from rapidly progressing sepsis, pneumonia, and acute 
renal failure during repeated insertion of ECMO and weaning off ECMO.
LESSONS: Reconstructing and improving the patency of the supradiaphragmatic IVC 
is essential for successful hepatic venous drainage. Additionally, a surgical 
strategy focused on graft selection can prevent kinking stenosis, and possibly 
BCS, especially in emergency surgeries. A ring-supported synthetic graft should 
be considered an alternative to improve long-term patency and survival rate.

DOI: 10.1097/MD.0000000000015821
PMCID: PMC6708969
PMID: 31145318 [Indexed for MEDLINE]


35. BMC Pregnancy Childbirth. 2021 Nov 10;21(1):760. doi: 
10.1186/s12884-021-04228-z.

Placental pathology in a pregnant woman with severe COVID-19 and successful ECMO 
treatment: a case report.

Rosner-Tenerowicz A(1), Fuchs T(2), Zimmer-Stelmach A(2), Pomorski M(2), 
Trzeszcz M(3), Zwierzchowski J(4), Zimmer M(2).

Author information:
(1)Department of Gynecology and Obstetrics, University Hospital in Wroclaw, ul. 
Borowska 213, 50-556, Wroclaw, Poland. annarosnertenerowicz@gmail.com.
(2)Department of Gynecology and Obstetrics, University Hospital in Wroclaw, ul. 
Borowska 213, 50-556, Wroclaw, Poland.
(3)Division of Pathology and Clinical Cytology, University Hospital in Wroclaw, 
Wroclaw, Poland.
(4)Department of Anaesthesiology and Intensive Care, University Hospital in 
Wroclaw, Wroclaw, Poland.

BACKGROUND: Infection with SARS-CoV-2 during pregnancy can lead to a severe 
condition in the patient, which is challenging for obstetricians and 
anaesthesiologists. Upon severe COVID-19 and a lack of improvement after 
multidrug therapy and mechanical ventilation, extracorporeal membrane 
oxygenation (ECMO) is introduced as the last option. Such treatment is critical 
in women with very preterm pregnancy when each additional day of the 
intrauterine stay is vital for the survival of the newborn.
CASE PRESENTATION: We report a case of a 38-year-old woman at 27 weeks of 
gestation treated with multidrug therapy and ECMO. The woman was admitted to the 
intensive care unit (ICU) with increasing fever, cough and dyspnoea. The course 
of the pregnancy was uncomplicated. She was otherwise healthy. At admission, she 
presented with severe dyspnoea, with oxygen saturation (SpO2) of 95% on passive 
oxygenation, heart rate of 145/min, and blood pressure of 145/90. After 
confirmation of SARS-CoV-2 infection, she received steroids, remdesivir and 
convalescent plasma therapy. The foetus was in good condition. No signs of an 
intrauterine infection were visible. Due to tachypnea of 40/min and SpO2 of 90%, 
the woman was intubated and mechanically ventilated. Due to circulatory failure, 
the prothrombotic activity of the coagulation system, further saturation 
worsening, and poor control of sedation, she was qualified for veno-venous ECMO. 
An elective caesarean section was performed at 29 weeks on ECMO treatment in the 
ICU. A preterm female newborn was delivered with an Apgar score of 7 and a birth 
weight of 1440 g. The newborn had no laboratory or clinical evidence of 
COVID-19. The placenta showed the following pathological changes: large 
subchorionic haematoma, maternal vascular malperfusion, marginal cord insertion, 
and chorangioma.
CONCLUSIONS: This case presents the successful use of ECMO in a pregnant woman 
with acute respiratory distress syndrome in the course of severe COVID-19. 
Further research is required to explain the aetiology of placental disorders 
(e.g., maternal vascular malperfusion lesions or thrombotic influence of 
COVID-19). ECMO treatment in pregnant women remains challenging; thus, it should 
be used with caution. Long-term assessment may help to evaluate the safety of 
the ECMO procedure in pregnant women.

© 2021. The Author(s).

DOI: 10.1186/s12884-021-04228-z
PMCID: PMC8579174
PMID: 34758757 [Indexed for MEDLINE]

Conflict of interest statement: The authors declare that they have no competing 
interests.


36. J Artif Organs. 2018 Sep;21(3):371-373. doi: 10.1007/s10047-018-1036-3. Epub 
2018 Mar 24.

Extracorporeal life support for immune reconstitution inflammatory syndrome in 
HIV patients with Pneumocystis jirovecii pneumonia.

Ramanathan K(1)(2), Svasti JK(3), MacLaren G(4)(3).

Author information:
(1)Department of Cardiothoracic and Vascular Surgery, National University 
Hospital, 1 E Kent Ridge road, NUHS Tower Block, Level 9, Singapore, 119228, 
Singapore. ram_ramanathan@nuhs.edu.sg.
(2)Department of Surgery, Yong Loo Lin School of Medicine, National University 
of Singapore, Singapore, Singapore. ram_ramanathan@nuhs.edu.sg.
(3)Department of Surgery, Yong Loo Lin School of Medicine, National University 
of Singapore, Singapore, Singapore.
(4)Department of Cardiothoracic and Vascular Surgery, National University 
Hospital, 1 E Kent Ridge road, NUHS Tower Block, Level 9, Singapore, 119228, 
Singapore.

Patients with immunosuppression from human immunodeficiency virus (HIV) have 
been traditionally considered poor candidates for extracorporeal membrane 
oxygenation (ECMO) because of high in-hospital mortality and poor long-term 
survival. Highly active antiretroviral therapy (HAART) has improved survival 
rates in compliant HIV patients and reversible severe respiratory failure may 
warrant ECMO in this group. Immune reconstitution inflammatory syndrome (IRIS) 
involves excessive inflammatory response to a pathogen with paradoxical clinical 
deterioration following HAART initiation and may present as severe respiratory 
failure. Patients with IRIS supported on ECMO have been infrequently reported in 
literature. We report two HIV-positive patients who developed acute respiratory 
distress syndrome from IRIS necessitating successful veno-venous ECMO as salvage 
therapy.

DOI: 10.1007/s10047-018-1036-3
PMCID: PMC7101969
PMID: 29574652 [Indexed for MEDLINE]

Conflict of interest statement: No potential conflict of interest relevant to 
this article was reported by the authors.


37. Respir Care. 2013 Dec;58(12):e159-63. doi: 10.4187/respcare.02338. Epub 2013 Apr 
23.

Caution for anabolic androgenic steroid use: a case report of multiple organ 
dysfunction syndrome.

Unai S(1), Miessau J, Karbowski P, Baram M, Cavarocchi NC, Hirose H.

Author information:
(1)Division of Cardiothoracic Surgery, Department of Surgery.

We report a 42-year-old male amateur body builder and user of anabolic 
androgenic steroids, who developed ARDS, acute kidney injury, and refractory 
supraventricular tachycardia. He required extracorporeal membrane oxygenation, 
continuous veno-venous hemodialysis, and catheter ablation. We believe that 
long-term anabolic androgenic steroid abuse predisposed the patient to multiple 
organ dysfunction syndrome, from its immunomodulatory effects in an otherwise 
healthy patient. Anabolic androgenic steroid use should be part of the history 
taking process, since it may complicate diagnosis, disease progression, and 
prognosis.

DOI: 10.4187/respcare.02338
PMID: 23611866 [Indexed for MEDLINE]
